# Supplementary material for: Genome-Wide Identification and Characterization of DNA Methylation and Long Non-Coding RNA Expression in Gastric Cancer
Source: Front Genet. 2020 Feb 27;11:91. doi: 10.3389/fgene.2020.00091 (PMC7056837; doi:10.3389/fgene.2020.00091)
Supplement: Supplementary file 1 [file Table_1.xls]

## Sheet: Sheet1
Supplementary Table S1: Differential DNA methylation sites in gastric cancer
probe	Normal_AVG	Tumor_AVG	deltaBeta	P.Value	adj.P.Val	CHR	MAPINFO	Strand	Type	lncRNA
cg25856383	0.225998	0.457698	0.2317	0.000294578	0.00207408	2	38303219	F	II	CYP1B1-AS1
cg26453670	0.170875	0.0901855	-0.0806895	5.93e-05	0.000532323	20	55966053	R	II	RP4-800J21.3
cg04775502	0.0756415	0.174992	0.0993506	0.00356212	0.0165339	6	13486339	F	II	GFOD1-AS1
cg10947146	0.0635235	0.357333	0.293809	5.41e-06	6.88e-05	8	11058710	R	II	AF131215.8
cg23743114	0.686979	0.427034	-0.259944	1.03e-05	0.000119379	17	34328396	R	II	RP11-104J23.1
cg16175725	0.568533	0.430169	-0.138364	2.24e-07	4.76e-06	12	121416796	F	II	HNF1A-AS1
cg05589246	0.288301	0.134545	-0.153756	2.15e-07	4.59e-06	12	54348719	F	II	AC012531.23
cg22472290	0.334903	0.478493	0.14359	0.00390322	0.0178029	19	52391480	R	II	CTC-429C10.2
cg20166532	0.0804378	0.305778	0.22534	1.36e-05	0.000151072	1	101702782	F	II	RP4-575N6.4
cg07715201	0.180397	0.327871	0.147474	2.66e-05	0.000268088	5	37840839	F	II	GDNF-AS1
cg24167037	0.451423	0.319544	-0.131879	0.000566796	0.00360558	21	46340776	F	II	ITGB2-AS1
cg18287975	0.0333719	0.203644	0.170272	0.000483479	0.00316753	5	88178977	R	II	MEF2C-AS1
cg09486567	0.115065	0.0212012	-0.0938637	6.66e-09	2.29e-07	20	18038510	F	II	RP4-726N1.2
cg15164103	0.325618	0.212095	-0.113523	7.7e-07	1.34e-05	7	130126871	F	II	RP11-2E11.10
cg07123069	0.39699	0.160718	-0.236272	1.39e-06	2.21e-05	12	54367250	F	II	HOTAIR
cg01375871	0.518971	0.311349	-0.207622	4.39e-08	1.17e-06	16	1305420	R	II	RP11-616M22.5
cg05221167	0.328185	0.535562	0.207377	2.7e-06	3.88e-05	19	9609397	R	II	CTC-543D15.3
cg00005847	0.301929	0.516847	0.214918	3.02e-07	6.16e-06	2	177029073	F	II	RP11-387A1.5
cg10054857	0.775572	0.551777	-0.223794	3.37e-05	0.000327737	18	61816543	F	II	LINC00305
cg00903242	0.183702	0.366586	0.182884	0.000469807	0.0030893	3	238161	R	II	CHL1-AS2
cg11154798	0.235293	0.0407745	-0.194518	2.42e-13	2.83e-11	5	34656563	R	I	CTD-2024P10.1
cg08077673	0.238162	0.15177	-0.0863917	4.01e-05	0.000380952	7	130126368	R	II	RP11-2E11.10
cg18145505	0.108209	0.459823	0.351614	8.94e-11	5.29e-09	15	33009498	R	II	RP11-758N13.1
cg17233935	0.694054	0.537691	-0.156363	0.00109191	0.00623759	21	39577230	R	II	DSCR10
cg13663218	0.485598	0.612099	0.126501	0.00146447	0.00792547	12	72666976	F	II	TRHDE-AS1
cg25370441	0.402427	0.264324	-0.138103	9.86e-06	0.000114677	4	106473233	F	II	AC004066.3
cg17733331	0.225694	0.0823868	-0.143308	2.86e-17	9.16e-15	16	68678998	F	II	RP11-615I2.2
cg10057065	0.301404	0.176135	-0.125269	0.00026722	0.00190836	1	155292227	F	II	RUSC1-AS1
cg22734085	0.258014	0.0478107	-0.210203	2.84e-09	1.12e-07	4	184020261	R	I	WWC2-AS2
cg01671881	0.671709	0.494475	-0.177234	0.000517205	0.00333341	20	31804901	R	II	RP11-49G10.3
cg09424308	0.171615	0.245593	0.0739775	0.000454268	0.00299896	4	7046094	F	II	RP11-367J11.2
cg15749858	0.156426	0.112978	-0.043448	0.000492799	0.00321007	7	20256996	F	II	AC005083.1
cg12078929	0.344713	0.163987	-0.180726	6.72e-07	1.2e-05	22	42896688	F	II	SERHL
cg08514736	0.0218401	0.0173171	-0.00452292	0.000262521	0.00187964	5	54529368	R	II	RP11-506H20.1
cg22957381	0.327109	0.126853	-0.200256	3.58e-06	4.87e-05	1	112532078	R	I	RP11-88H9.2
cg06330621	0.613415	0.53353	-0.0798848	5.54e-05	0.000502294	16	87525461	R	II	RP11-482M8.1
cg22763181	0.0237387	0.0297378	0.00599908	0.00398493	0.0181127	14	100705159	R	I	RP11-638I2.4
cg20264732	0.406653	0.291058	-0.115595	1.32e-08	4.14e-07	16	68269763	F	II	RP11-96D1.6
cg24693368	0.279286	0.121286	-0.158001	8.37e-08	2.03e-06	2	155554844	F	II	AC061961.2
cg23179168	0.188977	0.0241325	-0.164844	1.16e-13	1.44e-11	8	127570165	F	II	RP11-89K10.1
cg27043141	0.679686	0.807391	0.127704	2.51e-05	0.000255099	3	111851265	F	II	RP11-757F18.5
cg10883303	0.418662	0.194944	-0.223718	1.87e-05	0.0001977	7	27239024	R	II	HOTTIP
cg26153631	0.489008	0.383087	-0.105921	0.000902266	0.00530591	12	54379056	R	II	HOXC-AS3
cg26578617	0.12115	0.333656	0.212506	9.49e-06	0.000111069	4	90757533	F	II	RP11-67M1.1
cg27601516	0.151613	0.0885233	-0.0630899	3.26e-09	1.26e-07	14	23452417	F	II	RP11-298I3.4
cg19461644	0.376125	0.505498	0.129373	0.00282008	0.0136001	9	101706617	F	II	RP11-92C4.6
cg09010998	0.02997	0.136149	0.106179	0.00304997	0.0145209	10	31608207	R	II	ZEB1-AS1
cg18420965	0.405748	0.584785	0.179037	0.00033752	0.00233433	4	66535145	F	II	RP11-807H7.1
cg00792849	0.320126	0.50159	0.181464	1.5e-05	0.000164145	15	35046610	F	II	RP11-814P5.1
cg23706422	0.108511	0.044821	-0.0636896	0.00058353	0.00369323	10	89420014	F	II	RP11-57C13.3
cg15897310	0.191701	0.046085	-0.145616	5.89e-08	1.5e-06	6	132272560	F	II	RP11-69I8.3
cg05216141	0.299837	0.0797144	-0.220122	1.77e-15	3.92e-13	6	36354960	F	II	RP1-50J22.4
cg17647273	0.895044	0.82429	-0.0707536	0.00111065	0.0063215	22	24891452	F	II	ADORA2A-AS1
cg03742214	0.218758	0.0333754	-0.185383	5.79e-11	3.58e-09	12	107487383	F	I	RP11-797M17.1
cg23653008	0.105978	0.289255	0.183277	0.00325849	0.0153585	12	133464419	F	II	RP11-46H11.12
cg14311811	0.249607	0.053954	-0.195653	3.38e-12	2.75e-10	18	29077863	F	II	RP11-650P15.1
cg27637521	0.0774753	0.266095	0.18862	0.0026671	0.01297	17	76355202	R	II	RP11-806H10.4
cg23141855	0.269172	0.534777	0.265605	1.76e-08	5.32e-07	7	93519892	F	II	AC002076.10
cg19328294	0.140557	0.0921153	-0.0484419	0.000116627	0.00094963	16	2908554	F	II	LA16c-325D7.1
cg17774418	0.863458	0.599497	-0.26396	2.9e-06	4.1e-05	6	6622864	F	II	LY86-AS1
cg19136717	0.0935741	0.129703	0.0361289	0.00162597	0.00860145	15	72766740	R	I	RP11-1007O24.3
cg00292971	0.764122	0.829489	0.065367	0.00171144	0.00900263	7	143060536	R	II	RP11-563K23.1
cg03682712	0.491493	0.254657	-0.236835	3.12e-13	3.47e-11	15	74219307	R	II	LOXL1-AS1
cg05517572	0.397796	0.264787	-0.133009	1.46e-08	4.55e-07	19	4338769	R	II	AC007292.7
cg26413355	0.0305661	0.0232975	-0.00726855	0.00124988	0.00695548	5	79783674	F	II	CTD-2015H6.3
cg04922833	0.14988	0.063492	-0.086388	0.00014391	0.00113443	10	77161525	F	II	ZNF503-AS2
cg17791651	0.429836	0.575663	0.145827	0.00120895	0.006773	1	38513489	R	II	RP5-884C9.2
cg14665389	0.0345962	0.0223647	-0.0122315	0.000306659	0.00214822	10	114710815	F	II	RP11-57H14.2
cg24914860	0.0911113	0.0803332	-0.0107781	0.00351867	0.0163668	12	56360681	R	I	RP11-973D8.4
cg20375690	0.0298897	0.0222227	-0.00766692	4.54e-05	0.000423298	1	15478898	F	II	TMEM51-AS1
cg13446199	0.518204	0.685047	0.166843	0.00149203	0.00803976	8	143762866	F	II	JRK
cg17663577	0.137822	0.0239562	-0.113866	1.5e-06	2.35e-05	17	7185232	F	II	RP1-4G17.2
cg07537523	0.0415916	0.127168	0.0855768	0.000666395	0.00412366	12	25102311	F	II	RP11-662I13.2
cg21245652	0.475361	0.59668	0.121319	2.4e-07	5.06e-06	2	95691051	F	II	AC103563.8
cg02271621	0.211459	0.0453949	-0.166064	3.3e-10	1.68e-08	11	1592675	F	I	KRTAP5-AS1
cg19195724	0.827062	0.713768	-0.113294	0.000775323	0.00466033	15	25287297	F	II	SNORD109A
cg15815843	0.816152	0.705223	-0.110929	0.00150507	0.00809556	12	8815308	F	II	RP11-20D14.3
cg17718515	0.0101882	0.0137631	0.00357488	0.00149703	0.00806325	1	201798817	F	II	IPO9-AS1
cg24662718	0.0759701	0.455462	0.379492	5.26e-08	1.36e-06	1	108507468	R	II	VAV3-AS1
cg08987989	0.593941	0.440577	-0.153364	5.68e-05	0.000513637	5	114598846	F	II	CTC-428G20.6
cg22709192	0.465043	0.30539	-0.159653	0.00143921	0.00781584	12	54366909	R	II	HOTAIR
cg20050826	0.381273	0.560758	0.179485	1.87e-06	2.84e-05	12	52995295	F	II	RP11-641A6.2
cg00779924	0.130639	0.387656	0.257017	2.06e-07	4.41e-06	10	8094641	R	II	GATA3-AS1
cg21195414	0.091622	0.336167	0.244545	0.000154832	0.00120682	6	53213871	R	I	RP3-483K16.4
cg12113132	0.587931	0.489244	-0.0986868	0.00121706	0.00680926	15	43476923	F	II	RP11-473C18.3
cg24745738	0.197781	0.398512	0.200731	8.44e-05	0.000718403	13	78493958	F	II	RNF219-AS1
cg02162069	0.762434	0.826582	0.0641479	0.000928979	0.00543613	19	57352134	F	II	MIMT1
cg26350286	0.0786222	0.0276518	-0.0509704	1.09e-07	2.52e-06	8	95652691	R	II	RP11-22C11.2
cg23290344	0.525863	0.706256	0.180392	1.14e-08	3.65e-07	8	24771466	F	I	GS1-72M22.1
cg24433189	0.500278	0.413267	-0.0870109	0.00146677	0.00793444	16	1128689	F	II	SSTR5-AS1
cg21922841	0.0924583	0.0579424	-0.0345159	0.000367252	0.00250665	17	72744131	R	II	MIR3615
cg13269407	0.283781	0.141575	-0.142206	2.08e-10	1.12e-08	22	46450107	F	II	RP6-109B7.3
cg23698058	0.0332135	0.250696	0.217483	0.000503866	0.00326597	1	84544097	R	I	RP11-486G15.2
cg05890019	0.335369	0.1031	-0.232269	3.57e-13	3.91e-11	4	85886830	R	II	WDFY3-AS2
cg09503974	0.236133	0.1146	-0.121534	8.51e-05	0.000722791	3	158449660	R	II	RP11-379F4.4
cg26776069	0.0310782	0.20386	0.172782	0.00112045	0.00636716	1	40974239	F	II	RP11-656D10.3
cg07452799	0.370993	0.0807196	-0.290274	1.08e-20	1.17e-17	10	35103869	R	II	PARD3-AS1
cg10749011	0.0313071	0.0137279	-0.0175791	0.00230069	0.0114786	2	173292579	F	II	AC078883.4
cg02166532	0.488036	0.415043	-0.0729932	0.000979216	0.00568087	11	2159853	F	II	IGF2-AS
cg04237663	0.183672	0.403699	0.220027	0.00012858	0.00103182	8	110987019	R	II	RP11-696P8.2
cg10298205	0.905535	0.742422	-0.163113	8.82e-06	0.000104681	8	144661917	R	II	RP11-661A12.7
cg27433088	0.136667	0.0809598	-0.0557068	6.13e-06	7.65e-05	4	174089019	F	II	RP11-10K16.1
cg12874092	0.0890796	0.498835	0.409756	4.99e-11	3.19e-09	10	17271519	F	I	VIM-AS1
cg09492887	0.234031	0.423425	0.189394	1.45e-05	0.000160164	7	103085978	R	II	CTB-107G13.1
cg19973135	0.279676	0.0533958	-0.22628	3.3e-19	1.96e-16	16	71660103	R	II	RP11-432I5.2
cg21237591	0.374136	0.555718	0.181582	0.000149594	0.00117002	11	2162510	R	II	IGF2-AS
cg05434957	0.0735057	0.0127136	-0.060792	1.15e-05	0.000131396	7	8301435	R	II	AC007009.1
cg09017174	0.0928936	0.215546	0.122652	0.00357766	0.016589	11	35440525	R	II	RP4-683L5.1
cg13170032	0.0780994	0.253443	0.175344	9.85e-05	0.000819338	1	221052143	R	II	HLA-AS1
cg02257405	0.448198	0.600848	0.152651	4.64e-05	0.000431622	5	131346985	R	II	AC034228.2
cg08056903	0.0322362	0.0268016	-0.00543462	0.00189106	0.00977026	14	66974163	R	II	RP11-72M17.1
cg23067535	0.742348	0.480123	-0.262225	1.12e-06	1.85e-05	8	124195133	R	II	RP11-539E17.5
cg19555986	0.254017	0.0805508	-0.173466	3.72e-14	5.19e-12	6	136872119	F	II	RP3-325F22.5
cg03016571	0.780048	0.542176	-0.237873	3.9e-05	0.000371517	17	48844124	F	II	LINC00483
cg21487207	0.212887	0.0799525	-0.132934	9.62e-08	2.28e-06	12	54410576	F	II	RP11-834C11.14
cg00075967	0.621368	0.502053	-0.119315	0.00296602	0.0141943	15	74495354	F	II	RP11-60L3.1
cg25943276	0.761576	0.648425	-0.11315	0.00409315	0.0185161	11	131533284	F	II	AP003039.3
cg07711097	0.797531	0.524542	-0.272988	1.8e-14	2.75e-12	8	143915954	R	II	RP11-706C16.5
cg15538837	0.0210009	0.0258286	0.00482773	0.00365043	0.0168616	1	226250361	R	II	RP11-396C23.4
cg18114671	0.10954	0.294198	0.184658	0.000144196	0.00113597	18	31803836	F	II	RP11-379L18.1
cg01151699	0.0674746	0.208744	0.141269	0.00235749	0.0117059	22	37099259	R	II	RP1-293L6.1
cg14383135	0.460566	0.0851915	-0.375374	3.53e-23	4.41e-19	2	101436923	R	I	AC092168.2
cg27480700	0.0743905	0.270115	0.195725	4.46e-07	8.6e-06	19	52800524	F	II	CTD-2525I3.5
cg11262815	0.062674	0.230863	0.168189	0.000853625	0.0050633	17	48638703	R	II	CACNA1G-AS1
cg06940574	0.95626	0.895181	-0.0610793	0.00317812	0.0150393	1	6297128	F	II	LINC00337
cg03079681	0.0595291	0.191209	0.13168	0.00431192	0.0193456	9	21994223	F	I	CDKN2B-AS1
cg01543654	0.252404	0.436038	0.183634	6.45e-05	0.000570783	17	46800639	R	II	PRAC2
cg25255679	0.148773	0.0166554	-0.132118	5.97e-11	3.65e-09	8	144450942	R	II	RHPN1-AS1
cg14471615	0.0936556	0.0286974	-0.0649582	0.000680153	0.00419425	11	76494102	R	II	RP11-21L23.3
cg08015253	0.0552595	0.0230202	-0.0322393	8.33e-06	9.96e-05	18	33767315	R	II	RP11-49I11.1
cg13562911	0.271339	0.576151	0.304813	1.52e-07	3.38e-06	6	11044106	R	I	ELOVL2-AS1
cg14435807	0.40855	0.298367	-0.110182	1.81e-05	0.000191861	15	74218780	F	II	LOXL1-AS1
cg13799206	0.0463986	0.0154348	-0.0309638	0.000261057	0.00187022	11	62105152	R	I	RP11-703H8.7
cg01683883	0.542104	0.677058	0.134954	5.85e-10	2.75e-08	16	66613053	R	II	RP11-403P17.2
cg08816248	0.0268086	0.0322709	0.00546228	0.0011946	0.00670614	14	70883859	R	II	SYNJ2BP-COX16
cg19584957	0.898508	0.948873	0.0503641	0.00203058	0.0103501	1	1114579	F	II	TTLL10-AS1
cg05942574	0.114739	0.267821	0.153082	0.000494496	0.00321777	17	48637104	R	II	CACNA1G-AS1
cg07127957	0.888661	0.794275	-0.0943862	0.000122825	0.00099169	10	75411571	R	II	RP11-464F9.21
cg18997129	0.423382	0.286005	-0.137377	8.87e-10	4.04e-08	7	143105850	F	II	EPHA1-AS1
cg03504078	0.548228	0.670285	0.122057	0.000234178	0.00170753	5	140480218	R	II	AC005754.7
cg00544557	0.836778	0.708012	-0.128766	0.000612979	0.00384745	21	39578742	F	II	DSCR10
cg10976172	0.0829744	0.0609629	-0.0220115	0.00141516	0.00771037	16	30597528	F	II	RP11-146F11.5
cg09276363	0.355843	0.455822	0.0999789	0.00365802	0.016888	1	112531488	R	II	RP11-88H9.2
cg10688991	0.188929	0.0503272	-0.138601	1.52e-07	3.39e-06	17	48072565	F	II	RP11-1094H24.3
cg22498251	0.255029	0.412519	0.157489	4.86e-05	0.00044862	7	19157710	R	II	AC003986.7
cg25591867	0.222318	0.0576991	-0.164619	6.03e-11	3.68e-09	12	106641008	R	II	RP11-651L5.2
cg21053529	0.443763	0.573501	0.129738	0.00266684	0.01297	15	35046760	F	II	RP11-814P5.1
cg04062391	0.323003	0.459876	0.136873	0.00057922	0.00366966	19	9609204	F	II	CTC-543D15.3
cg03289872	0.307421	0.485771	0.17835	8.48e-05	0.000721127	19	56989102	F	II	ZNF667-AS1
cg10139846	0.0548135	0.0180205	-0.0367931	0.000349967	0.00240841	1	62207966	F	II	RP11-430G17.3
cg00853068	0.23316	0.389896	0.156736	4.86e-05	0.00044862	17	43298592	R	II	CTD-2020K17.1
cg14818279	0.810831	0.698363	-0.112469	0.00261264	0.0127498	5	148442554	F	II	CTC-529P8.1
cg20481343	0.0810821	0.0230601	-0.0580219	1.03e-08	3.35e-07	6	136871089	F	II	RP3-325F22.5
cg02144298	0.0998095	0.0285156	-0.0712939	0.00178435	0.00931166	19	33792681	R	I	CTD-2540B15.7
cg14920334	0.418078	0.25422	-0.163858	4.48e-08	1.19e-06	12	4829827	F	II	RP11-234B24.2
cg25179291	0.0483253	0.281436	0.233111	0.000296627	0.00208675	9	132805739	R	II	RP11-138E2.1
cg26896762	0.189374	0.103064	-0.0863098	0.000534781	0.00342635	5	50679361	F	II	CTD-2314G24.2
cg26186727	0.499379	0.61453	0.115151	0.00129471	0.00716982	18	70534534	F	II	RP11-676J15.1
cg00841581	0.0145447	0.0180116	0.00346693	0.00123678	0.00689951	3	136471162	F	II	RP11-102M11.2
cg19027571	0.105193	0.328591	0.223398	0.00135326	0.00743312	12	133463885	F	I	RP11-46H11.12
cg16713727	0.667168	0.559911	-0.107257	1.55e-05	0.000168889	1	16062720	R	II	RP11-288I21.1
cg14415034	0.174952	0.214115	0.0391632	4.19e-05	0.000395516	3	45730717	F	I	LIMD1-AS1
cg22122449	0.699432	0.5797	-0.119732	6.68e-05	0.000588955	22	51176711	R	II	AC000036.4
cg10559803	0.448559	0.333123	-0.115437	7.79e-06	9.42e-05	1	178693897	F	II	RP11-428K3.1
cg05670348	0.212291	0.0669512	-0.14534	1.91e-10	1.04e-08	22	34316316	R	II	LL22NC03-32F9.1
cg09863772	0.114126	0.155207	0.0410814	0.00430979	0.0193429	2	11886400	F	II	AC012456.4
cg01888566	0.284659	0.195779	-0.0888799	9.04e-05	0.00076162	7	130126513	F	I	RP11-2E11.10
cg27126442	0.435697	0.279116	-0.15658	2.02e-07	4.34e-06	4	106473806	F	II	AC004066.3
cg23239052	0.120352	0.0166748	-0.103677	3.72e-08	1.01e-06	17	79008930	R	I	BAIAP2-AS1
cg14614211	0.442928	0.619845	0.176917	4.83e-06	6.28e-05	10	28034247	R	II	RP11-360I20.2
cg08900043	0.360583	0.113621	-0.246962	2.78e-17	9.03e-15	12	54378896	R	II	HOXC-AS3
cg14377593	0.203422	0.491483	0.288061	1.52e-08	4.69e-07	7	93520183	F	II	AC002076.10
cg21604803	0.161578	0.356179	0.1946	7.34e-05	0.000638816	19	50194662	R	II	CTB-33G10.6
cg22766145	0.180248	0.37019	0.189943	3.43e-06	4.71e-05	8	65492528	R	II	RP11-21C4.1
cg10264187	0.0129304	0.0154287	0.00249833	0.00387953	0.0177045	11	47429713	R	II	RP11-750H9.5
cg26651233	0.241344	0.381411	0.140067	0.00296084	0.0141831	14	85996101	F	II	RP11-497E19.1
cg04433306	0.0698009	0.090851	0.0210501	0.00178513	0.00931377	7	129592730	F	II	RP11-306G20.1
cg16155382	0.128255	0.0592665	-0.0689887	2.83e-09	1.12e-07	1	24646191	F	II	RP11-10N16.3
cg02564523	0.125827	0.333919	0.208092	1.96e-05	0.000205649	7	102073539	F	II	RP11-514P8.2
cg04044684	0.200985	0.429784	0.228799	0.000417635	0.00278732	12	133464857	F	II	RP11-46H11.12
cg14046986	0.0238547	0.263856	0.240002	2.4e-06	3.51e-05	1	167599371	R	II	RP3-455J7.4
cg14658362	0.205043	0.0797668	-0.125277	0.000617645	0.00386798	8	30241661	R	II	RBPMS-AS1
cg02992596	0.706816	0.586594	-0.120222	0.000100494	0.000833199	4	155702220	R	II	RP11-21G20.3
cg12847373	0.211862	0.43143	0.219568	5.95e-07	1.09e-05	13	78493349	R	II	RNF219-AS1
cg14114267	0.531755	0.330002	-0.201752	1.5e-06	2.36e-05	2	174831503	R	II	RP11-394I13.2
cg13490635	0.22614	0.0582323	-0.167908	2.29e-14	3.37e-12	8	30242021	F	II	RBPMS-AS1
cg02327719	0.296339	0.192869	-0.10347	4.79e-07	9.12e-06	1	26185386	R	II	RP1-125I3.2
cg19335327	0.614621	0.703415	0.0887945	1.26e-05	0.000141479	19	57351642	F	II	MIMT1
cg23922454	0.220246	0.362082	0.141836	0.00441061	0.0197118	12	113910545	R	II	RP11-82C23.2
cg15312298	0.334637	0.311999	-0.0226384	0.00149884	0.0080695	8	127570908	F	II	RP11-89K10.1
cg04598121	0.499983	0.659363	0.159379	2.63e-09	1.05e-07	8	57358505	R	II	RP11-17A4.2
cg03167883	0.588953	0.44756	-0.141393	0.000488714	0.00318928	8	49502967	F	II	AC026904.1
cg02755525	0.0547439	0.246707	0.191963	0.001886	0.00975043	16	47177175	R	I	RP11-329J18.2
cg07376535	0.316853	0.479397	0.162543	6.26e-06	7.79e-05	18	905450	R	II	RP11-672L10.3
cg24120841	0.246737	0.0761191	-0.170618	1.72e-10	9.49e-09	3	24536562	R	II	THRB-AS1
cg09715672	0.336315	0.150333	-0.185981	1.88e-08	5.65e-07	10	88728278	F	II	RP11-96C23.5
cg17256157	0.178453	0.4041	0.225646	1.05e-06	1.75e-05	6	142410100	F	II	RP11-137J7.2
cg13518195	0.0222411	0.0110776	-0.0111635	0.000386082	0.00261091	3	131100364	R	II	RP11-933H2.4
cg04254119	0.942423	0.862016	-0.080407	0.00405679	0.0183891	12	4754247	F	II	RP11-500M8.4
cg04457481	0.522108	0.624047	0.101939	0.000188147	0.00142107	20	57426835	F	II	GNAS-AS1
cg12177743	0.0244136	0.0304932	0.00607963	0.00306558	0.0145869	11	113185079	F	I	RP11-839D17.3
cg08109815	0.471896	0.615388	0.143492	3.4e-07	6.84e-06	6	142409831	R	II	RP11-137J7.2
cg05860890	0.264669	0.447495	0.182825	0.000146826	0.00115124	8	110986870	F	II	RP11-696P8.2
cg24628744	0.544603	0.671598	0.126995	0.000126163	0.00101503	5	134735654	F	II	CTC-203F4.2
cg21389884	0.0440147	0.0119461	-0.0320686	0.000808355	0.00483909	11	119599425	R	I	CTD-2523D13.2
cg21565972	0.805618	0.886871	0.0812539	0.000361984	0.00247611	17	80109576	R	II	RP11-1376P16.2
cg24035370	0.160337	0.0437049	-0.116632	1.79e-05	0.00018998	1	1982434	F	II	RP11-547D24.3
cg12686016	0.0408914	0.248057	0.207165	0.000102999	0.000851426	7	27135477	R	II	HOTAIRM1
cg06646021	0.537987	0.403703	-0.134284	3.32e-08	9.25e-07	1	229406520	R	II	RP5-1061H20.4
cg24949488	0.63252	0.464614	-0.167907	2.61e-06	3.77e-05	10	98064362	R	II	RP11-35J23.1
cg20387341	0.313258	0.45136	0.138102	0.000250829	0.00180679	5	44389282	F	II	RP11-473L15.2
cg22108265	0.0610264	0.138565	0.0775386	8.87e-05	0.000750362	11	73471972	R	II	RP11-707G14.1
cg04623837	0.226394	0.543738	0.317343	1.14e-09	5.05e-08	6	29943414	F	I	HCG9
cg25864727	0.879415	0.633731	-0.245684	4.35e-07	8.42e-06	21	26803075	R	II	LINC00158
cg01377911	0.303988	0.212584	-0.0914041	0.000118155	0.000958635	19	49568036	R	II	CTB-60B18.18
cg13168683	0.143846	0.354895	0.211049	6.17e-05	0.00054965	4	6202379	R	II	RP11-586D19.1
cg26309134	0.301497	0.644278	0.342781	4.24e-09	1.58e-07	19	56879571	F	II	AC006116.21
cg11094938	0.693707	0.814582	0.120876	5.23e-11	3.31e-09	16	28888844	R	II	RP11-22P6.3
cg15034135	0.0384278	0.203413	0.164986	3.71e-05	0.00035651	5	128796168	R	II	ADAMTS19-AS1
cg19264123	0.205899	0.0707563	-0.135143	5.26e-14	7.07e-12	18	33767226	F	II	RP11-49I11.1
cg00003994	0.115448	0.258416	0.142968	0.00117325	0.00662048	7	15725862	R	II	AC005550.4
cg11625946	0.301953	0.0737165	-0.228236	1.58e-19	1.01e-16	12	59314263	R	II	RP11-150C16.1
cg10604333	0.177278	0.106767	-0.0705104	0.00436426	0.0195418	19	44529262	F	II	AC067968.3
cg01512854	0.49095	0.604869	0.113918	0.000117312	0.00095396	5	140480967	R	II	AC005754.7
cg12370791	0.149224	0.0340783	-0.115146	8.95e-08	2.15e-06	17	46703650	R	II	HOXB-AS4
cg19769182	0.354729	0.210894	-0.143835	7.73e-07	1.34e-05	16	29823868	F	I	AC009133.14
cg16962970	0.0596378	0.0218201	-0.0378177	2.62e-05	0.00026455	1	178062686	F	II	RASAL2-AS1
cg06093279	0.176228	0.0352697	-0.140958	2.71e-11	1.85e-09	8	17658292	F	II	RP11-156K13.1
cg08528984	0.364098	0.113808	-0.250291	1.96e-12	1.71e-10	1	2985218	F	II	LINC00982
cg04872689	0.589637	0.6771	0.0874633	0.00094798	0.00552274	2	68592375	F	II	AC015969.3
cg23643330	0.0240712	0.0121752	-0.0118959	0.00196962	0.0101137	20	10654420	R	II	RP11-103J8.1
cg08319991	0.213082	0.403845	0.190763	0.0008933	0.00526402	4	41259283	F	II	UCHL1-AS1
cg04945541	0.282628	0.416066	0.133437	0.000422665	0.00281562	17	43299826	R	II	CTD-2020K17.1
cg13169373	0.325153	0.0538588	-0.271295	1.92e-19	1.2e-16	21	27542843	R	II	AP000230.1
cg12374721	0.425221	0.727423	0.302202	1.08e-10	6.26e-09	17	46799640	F	I	PRAC2
cg09674215	0.261246	0.373999	0.112753	0.00240508	0.0118902	7	19158134	F	II	AC003986.7
cg26394940	0.109174	0.0408709	-0.0683028	2.13e-09	8.63e-08	22	46449461	R	II	RP6-109B7.5
cg25136687	0.0254597	0.0326572	0.00719747	0.000978429	0.00567762	6	111805186	R	II	TRAF3IP2-AS1
cg04619381	0.128923	0.0338179	-0.0951048	1.88e-11	1.32e-09	7	29603121	R	II	AC007255.8
cg04790129	0.571352	0.527283	-0.0440692	0.000899332	0.00529239	21	46340810	R	II	ITGB2-AS1
cg10983720	0.0314874	0.0392181	0.00773071	0.00218034	0.0109907	1	113615878	F	II	RP11-31F15.2
cg16326979	0.0799483	0.0144649	-0.0654834	2.67e-05	0.000268906	8	107670161	R	I	RP11-649G15.2
cg25126812	0.16993	0.0166645	-0.153265	1.1e-09	4.91e-08	14	69445989	F	II	ACTN1-AS1
cg03332113	0.0629264	0.0264808	-0.0364456	1.71e-05	0.000183053	5	34656078	R	II	CTD-2024P10.1
cg07536920	0.0288392	0.160677	0.131838	0.000247239	0.00178557	9	77112326	R	II	RP11-171A24.3
cg23001457	0.522731	0.38575	-0.136981	0.000403971	0.00270934	11	18956283	R	II	RP11-583F24.8
cg19751300	0.217305	0.529814	0.312509	6.44e-13	6.56e-11	18	44336399	R	II	RP11-742D12.2
cg13520715	0.690465	0.573068	-0.117397	4.75e-05	0.000440267	21	43135854	R	II	LINC00112
cg13694867	0.330311	0.0785871	-0.251724	5.94e-14	7.83e-12	21	38072100	F	I	AP000697.6
cg25537724	0.121014	0.0231225	-0.0978918	1.66e-12	1.48e-10	2	39663782	R	II	AC007246.3
cg06444781	0.645096	0.523779	-0.121317	1.64e-07	3.61e-06	12	121416510	R	II	HNF1A-AS1
cg21350283	0.0494931	0.0142706	-0.0352225	0.00223046	0.0112043	14	69445743	R	II	ACTN1-AS1
cg06816106	0.073996	0.275751	0.201755	0.000631804	0.00394181	2	29033352	R	II	RP11-713D19.1
cg20322977	0.539757	0.660616	0.120859	6.75e-09	2.32e-07	10	94821085	F	II	RP11-348J12.2
cg15537850	0.451996	0.328841	-0.123155	2.95e-05	0.000293059	8	144661051	F	II	RP11-661A12.7
cg22354595	0.757299	0.80927	0.0519713	0.00198604	0.0101687	19	57351440	F	II	MIMT1
cg26344532	0.378434	0.0842655	-0.294168	2.79e-22	1.74e-18	13	28494174	R	II	PDX1-AS1
cg14322224	0.184011	0.135736	-0.0482744	0.000319224	0.00222504	1	85931226	R	II	RP11-131L23.2
cg02537838	0.594607	0.423847	-0.17076	6.45e-08	1.63e-06	20	61002595	F	II	RP5-908M14.5
cg27246571	0.973195	0.875108	-0.0980869	0.00074025	0.00449058	12	96389588	R	II	RP11-256L6.3
cg10158080	0.0486665	0.268886	0.22022	0.00072843	0.00443611	12	24715864	R	II	RP11-444D3.1
cg21922574	0.163306	0.413295	0.249989	3.18e-08	8.9e-07	18	70535925	F	II	RP11-676J15.1
cg07442479	0.466505	0.572007	0.105501	0.00202233	0.0103207	5	37839769	R	I	GDNF-AS1
cg08261841	0.686178	0.506273	-0.179905	1.6e-05	0.000173354	7	142982463	R	II	AC073342.12
cg21306775	0.555203	0.337152	-0.218051	9.39e-09	3.1e-07	18	74402010	R	II	AC034110.1
cg04623955	0.402424	0.554787	0.152363	1.97e-05	0.00020696	14	102026376	F	II	DIO3OS
cg19560758	0.360408	0.13324	-0.227167	2.39e-18	9.94e-16	1	8086721	F	II	RP11-431K24.1
cg22799321	0.174703	0.525971	0.351269	2.66e-09	1.06e-07	7	93519621	R	II	AC002076.10
cg13052755	0.962447	0.969374	0.00692627	0.000671757	0.0041517	8	128805589	R	II	PVT1
cg17279839	0.4104	0.57946	0.16906	6.48e-07	1.16e-05	7	150038598	R	II	RP4-584D14.7
cg19717326	0.410886	0.247399	-0.163488	1.74e-05	0.00018547	19	54370016	F	II	AC008753.6
cg24892510	0.200648	0.314742	0.114094	0.00200584	0.0102512	19	53636309	F	II	CTD-2620I22.7
cg26285698	0.640673	0.70633	0.0656576	0.00398696	0.0181154	16	29757334	R	II	AC009133.17
cg13266631	0.259867	0.423818	0.163951	0.00311819	0.0148034	8	24815006	F	II	CTD-2168K21.2
cg23495733	0.214818	0.391353	0.176536	0.00278203	0.0134477	12	39299132	F	I	RP11-396F22.1
cg10126874	0.159181	0.0164759	-0.142705	4.12e-15	7.63e-13	12	107487097	F	I	RP11-797M17.1
cg12785689	0.0514309	0.0409934	-0.0104375	0.000262892	0.00188175	20	33872408	F	II	FAM83C-AS1
cg02718725	0.131314	0.0377464	-0.093568	4.08e-08	1.09e-06	1	95392925	F	II	RP4-639F20.1
cg22424108	0.12572	0.0485084	-0.0772118	8.37e-14	1.08e-11	1	95285531	F	II	LINC01057
cg09736162	0.368516	0.199199	-0.169317	0.000851038	0.00505343	3	48700443	R	II	RP11-148G20.1
cg03569637	0.561438	0.686508	0.12507	5.61e-05	0.000507931	12	47609357	F	II	PCED1B-AS1
cg12618251	0.198039	0.0663609	-0.131678	3.13e-10	1.6e-08	2	202899058	R	II	RP11-107N15.1
cg22975913	0.142734	0.337351	0.194617	0.000354187	0.00243133	11	32457727	R	II	WT1-AS
cg05627103	0.231915	0.10363	-0.128285	3.87e-06	5.22e-05	9	139694135	R	II	RP11-216L13.19
cg08361238	0.523453	0.43454	-0.0889134	2.82e-06	4.02e-05	1	117452304	F	II	RP4-753F5.1
cg14885742	0.444605	0.309585	-0.13502	0.00138189	0.00756377	11	320956	F	II	RP11-326C3.10
cg04862249	0.0317524	0.188841	0.157089	0.000157972	0.00122746	17	4982244	F	II	RP11-46I8.3
cg02217814	0.0779547	0.0581645	-0.0197902	0.000876236	0.00517966	19	17530319	R	II	CTD-2521M24.8
cg15413566	0.161904	0.138738	-0.0231661	0.000939803	0.00548302	7	8301971	R	I	AC007009.1
cg01425405	0.118408	0.0760519	-0.0423556	0.000893457	0.00526402	17	48072705	R	II	RP11-1094H24.3
cg04994456	0.620013	0.47172	-0.148294	6.82e-06	8.39e-05	1	20141662	R	II	RP11-91K11.2
cg17272843	0.334862	0.206717	-0.128145	3.55e-05	0.000343234	11	77734280	F	II	RP11-7I15.4
cg02657360	0.521923	0.41503	-0.106893	0.00396134	0.0180186	11	2020560	F	II	H19
cg15983520	0.547496	0.447353	-0.100144	0.00139535	0.00762408	8	145729106	R	II	CTD-2517M22.14
cg13836627	0.143302	0.0389154	-0.104387	5.78e-09	2.02e-07	15	30113723	R	II	RP11-680F8.3
cg00398048	0.0879654	0.265863	0.177898	5.39e-05	0.00049138	4	178364342	F	II	RP11-130F10.1
cg26486663	0.0467372	0.198273	0.151536	1.36e-06	2.18e-05	16	2040863	R	II	AC005606.14
cg02490034	0.630345	0.380908	-0.249437	7.93e-14	1.04e-11	7	130125836	F	II	RP11-2E11.10
cg10332700	0.305305	0.490045	0.18474	0.000345263	0.00238062	19	53636077	F	I	CTD-2620I22.7
cg10145926	0.640984	0.388689	-0.252295	1.93e-09	7.91e-08	14	95875792	R	II	LINC00341
cg11079619	0.67734	0.446439	-0.230901	7.15e-08	1.77e-06	7	41742630	R	II	AC005027.3
cg23366752	0.793746	0.644514	-0.149232	9.94e-09	3.24e-07	15	78556502	F	II	RP11-762H8.3
cg12621514	0.121557	0.299647	0.17809	0.00175833	0.0092028	10	54073047	R	II	PRKG1-AS1
cg12729048	0.096359	0.0153639	-0.0809951	3.23e-12	2.65e-10	1	151513198	F	II	RP11-74C1.4
cg04457979	0.467678	0.599615	0.131936	0.000364711	0.00249387	11	2890647	R	I	KCNQ1DN
cg05492113	0.715571	0.611574	-0.103997	0.0036247	0.0167807	11	8060332	F	II	RP11-236J17.6
cg12658982	0.0653855	0.0175667	-0.0478188	5.73e-07	1.06e-05	7	29603541	R	II	AC007255.8
cg04790829	0.042053	0.0165901	-0.0254629	0.00197117	0.0101196	11	76494705	R	II	RP11-21L23.3
cg23921534	0.32194	0.470075	0.148135	0.0010681	0.00611556	X	82763247	F	II	RP3-326L13.2
cg23244913	0.345581	0.629771	0.284191	5.85e-09	2.05e-07	6	29943401	F	I	HCG9
cg19902569	0.0281674	0.0219545	-0.0062129	0.00177097	0.00925729	11	62313929	R	II	RP11-864I4.4
cg22807551	0.0922429	0.0392283	-0.0530146	3.23e-06	4.49e-05	8	17659378	F	II	RP11-156K13.1
cg05508084	0.372271	0.508201	0.13593	0.000672776	0.00415594	19	56988398	F	II	ZNF667-AS1
cg23834593	0.438035	0.318598	-0.119437	0.000101639	0.00084156	20	42983920	R	II	RP5-881L22.5
cg04180868	0.328214	0.0666724	-0.261542	1.04e-17	3.64e-15	10	25241462	F	I	RP11-165A20.3
cg19426277	0.845154	0.897326	0.0521721	7.42e-05	0.000644435	7	1097382	R	II	RP11-449P15.1
cg13877915	0.142525	0.482749	0.340224	1.22e-07	2.78e-06	19	58951672	F	II	CTD-2619J13.19
cg11171719	0.406069	0.0944429	-0.311626	6.1e-21	8.42e-18	3	37903684	F	II	AC093415.2
cg08510456	0.356186	0.230153	-0.126033	2.62e-07	5.45e-06	3	49591008	F	II	BSN-AS2
cg19098268	0.775806	0.842628	0.0668222	2.14e-05	0.000222604	19	57352269	R	II	MIMT1
cg14623518	0.20337	0.0433648	-0.160005	4.69e-08	1.23e-06	17	79009114	R	II	BAIAP2-AS1
cg14586939	0.0865973	0.309796	0.223199	4.54e-07	8.74e-06	4	156130206	F	II	RP11-92A5.2
cg13784855	0.0317009	0.0190764	-0.0126245	4.6e-06	6.05e-05	8	128806938	F	II	PVT1
cg20899053	0.212071	0.0967956	-0.115275	1.53e-09	6.49e-08	7	156803197	R	II	MNX1-AS1
cg03086857	0.241714	0.374468	0.132754	0.000682215	0.00420282	13	78492568	R	II	RNF219-AS1
cg16463460	0.465195	0.627839	0.162643	2.07e-08	6.1e-07	11	32454718	R	II	WT1-AS
cg19928450	0.250484	0.140981	-0.109504	3.07e-06	4.29e-05	12	54348629	F	II	AC012531.23
cg14667273	0.212426	0.320813	0.108387	0.00427738	0.0192217	1	1369934	R	II	RP4-758J18.10
cg21494776	0.198201	0.366886	0.168685	0.00085099	0.00505343	19	10397780	F	II	CTD-2369P2.8
cg15982419	0.439273	0.272996	-0.166277	1.91e-06	2.88e-05	18	9474707	F	II	RP11-61L19.2
cg12907644	0.568091	0.43854	-0.12955	1.11e-05	0.000127173	11	18270341	R	II	SAA2-SAA4
cg21907579	0.293308	0.567924	0.274617	5.06e-11	3.23e-09	12	114845868	F	II	TBX5-AS1
cg11011938	0.33112	0.137399	-0.193721	5.08e-07	9.57e-06	5	9545976	R	II	SNHG18
cg19496782	0.226484	0.0515722	-0.174912	3.62e-13	3.92e-11	18	19749376	F	II	GATA6-AS1
cg15415507	0.34977	0.23625	-0.11352	2.02e-13	2.4e-11	1	16482553	F	II	RP11-276H7.2
cg10798171	0.35163	0.267061	-0.084569	2.23e-08	6.53e-07	7	8302301	F	II	AC007009.1
cg07195577	0.0923602	0.063498	-0.0288622	0.00324479	0.0153027	17	27052828	R	II	AC010761.14
cg13117105	0.303505	0.0826034	-0.220902	3.99e-11	2.6e-09	15	69591357	F	II	RP11-352D13.6
cg07974303	0.808987	0.613274	-0.195712	0.000100619	0.00083396	8	6783987	R	II	GS1-24F4.3
cg04587829	0.60823	0.430466	-0.177764	3.45e-08	9.5e-07	17	80692947	R	II	RP11-388C12.5
cg05163057	0.187307	0.1519	-0.0354072	0.00267075	0.0129852	19	2329403	F	II	SPPL2B
cg00033516	0.116874	0.0447007	-0.0721732	4.45e-11	2.86e-09	4	38666773	R	II	RP11-617D20.1
cg21608489	0.115482	0.228468	0.112986	0.000383704	0.00260182	19	42637137	R	II	CTC-378H22.1
cg18084554	0.621282	0.533817	-0.0874653	0.00182014	0.00945691	19	929046	R	II	AC005391.2
cg23093496	0.578938	0.670761	0.0918235	0.000223578	0.00164126	16	29757323	R	II	AC009133.17
cg24237576	0.597658	0.493626	-0.104032	0.000279749	0.00198874	16	2285775	F	II	RP11-304L19.12
cg09963123	0.24536	0.107029	-0.138331	1.33e-05	0.00014886	4	38664654	R	II	RP11-617D20.1
cg17783509	0.184475	0.286334	0.101859	0.00397593	0.0180784	4	41751001	R	II	RP11-227F19.1
cg07380959	0.10098	0.375569	0.27459	1.95e-08	5.8e-07	7	93520323	F	II	AC002076.10
cg02671171	0.451723	0.307121	-0.144602	5.56e-06	7.02e-05	17	203087	F	II	RP11-1260E13.2
cg17740399	0.410042	0.0749733	-0.335068	2.81e-23	4.41e-19	13	28494177	R	II	PDX1-AS1
cg23442323	0.0895178	0.232935	0.143417	0.00245065	0.0120725	6	74406189	R	II	RP11-553A21.3
cg25462303	0.337669	0.543302	0.205633	7.58e-07	1.32e-05	3	111852156	F	II	RP11-757F18.5
cg17407908	0.836434	0.770754	-0.06568	0.000305081	0.00213839	6	32153115	F	II	XXbac-BPG300A18.13
cg01086978	0.0895194	0.0566901	-0.0328293	4.29e-14	5.89e-12	8	68255088	R	II	RP11-7F18.2
cg14646244	0.302713	0.180585	-0.122129	0.00333696	0.0156722	7	107300287	F	II	SLC26A4-AS1
cg20275133	0.0924135	0.132793	0.0403799	0.000128438	0.00103101	1	1342361	R	II	RP4-758J18.13
cg12970084	0.47244	0.391323	-0.0811165	0.00428827	0.0192602	1	201977080	R	II	RP11-465N4.4
cg04950711	0.952251	0.832985	-0.119265	0.000963149	0.00559823	X	151306718	F	II	RP11-329E24.6
cg10918927	0.0818665	0.0351923	-0.0466742	0.000385235	0.00260589	12	54411193	F	II	RP11-834C11.14
cg13412615	0.759238	0.63687	-0.122368	0.000132888	0.00106128	11	64057807	F	II	RP11-783K16.10
cg04614380	0.0883404	0.0119438	-0.0763966	8.24e-06	9.89e-05	3	50192449	R	I	RP11-493K19.3
cg05261824	0.778377	0.851148	0.0727713	4.01e-05	0.000380617	6	28046730	F	II	RP1-313I6.12
cg04875162	0.486937	0.676668	0.18973	3.32e-05	0.00032341	X	90689826	F	II	PABPC5-AS1
cg27040423	0.0592808	0.265197	0.205916	0.000288689	0.0020401	12	133464462	R	II	RP11-46H11.12
cg24500683	0.056772	0.0460083	-0.0107637	9.24e-05	0.000775126	6	64281771	F	II	RP5-1148A21.3
cg00891278	0.421711	0.596643	0.174932	0.000118951	0.000962905	3	126113784	R	II	RP11-71E19.5
cg00024396	0.105516	0.314326	0.20881	0.000141519	0.00111805	6	53214008	R	II	RP3-483K16.4
cg00422913	0.0399932	0.0239802	-0.0160131	9.54e-08	2.27e-06	17	1619022	F	II	MIR22HG
cg23496260	0.161885	0.50975	0.347865	1.94e-09	7.94e-08	5	17218089	R	II	AC091878.1
cg10281002	0.257989	0.428261	0.170272	0.000593174	0.00374288	12	114846399	R	II	TBX5-AS1
cg02831294	0.758194	0.650323	-0.107871	0.000323399	0.00224993	10	5566862	R	II	CALML3-AS1
cg09547190	0.385789	0.308161	-0.077628	0.000387445	0.00261659	9	95857577	R	II	RP11-274J16.5
cg10321196	0.489385	0.368781	-0.120604	6.24e-05	0.000554993	X	118601891	R	II	SLC25A5-AS1
cg27196102	0.0262785	0.0196067	-0.00667174	0.00118326	0.00666194	16	23464713	R	II	CTD-2270L9.4
cg07422345	0.314989	0.0520179	-0.262971	5.28e-20	3.99e-17	19	33793987	F	II	CEBPA-AS1
cg23316360	0.426949	0.624019	0.19707	1.69e-05	0.000181396	13	78492916	R	II	RNF219-AS1
cg26404725	0.842543	0.879087	0.0365438	0.000531934	0.00341074	10	94819802	R	II	RP11-348J12.2
cg06426831	0.0427219	0.0335102	-0.00921166	0.0015087	0.00810862	1	100435258	F	II	RP5-884G6.2
cg00940278	0.126344	0.0166162	-0.109728	3.32e-11	2.21e-09	18	19749504	R	II	GATA6-AS1
cg02844545	0.456123	0.639725	0.183602	8.06e-09	2.71e-07	6	10882043	F	II	RP11-637O19.2
cg05047411	0.550541	0.446077	-0.104464	0.00385737	0.0176307	X	149009895	R	II	MAGEA8-AS1
cg20001829	0.113084	0.229996	0.116912	0.00398242	0.0181046	11	118402342	R	II	RP11-770J1.3
cg00626466	0.596125	0.339149	-0.256975	2.71e-10	1.41e-08	12	65153982	F	II	RP11-629N8.3
cg14519036	0.0138979	0.0169513	0.00305341	0.00164731	0.00870561	10	93558457	R	I	TNKS2-AS1
cg14824983	0.649725	0.758026	0.108301	2.28e-08	6.66e-07	3	50304424	R	II	SEMA3B
cg18943599	0.0152566	0.139157	0.1239	0.00101538	0.00585781	17	71160892	F	II	RP11-143K11.5
cg24664861	0.0203767	0.164239	0.143862	0.00246054	0.0121165	2	214149200	R	II	AC079610.2
cg26410550	0.690438	0.496658	-0.19378	2.21e-07	4.68e-06	15	25229256	F	II	SNORD64
cg20030243	0.14137	0.0500385	-0.0913316	0.00273751	0.0132607	5	76011643	F	II	CTD-2384B11.2
cg14654926	0.193091	0.355958	0.162867	8.26e-06	9.9e-05	5	44388688	F	II	RP11-473L15.2
cg24107665	0.201173	0.0886811	-0.112492	5.54e-06	7e-05	8	144372932	R	II	RP13-582O9.7
cg19252956	0.700553	0.808027	0.107474	0.000569661	0.00362104	9	273072	F	II	RP11-59O6.3
cg17559711	0.190081	0.0237984	-0.166282	2.59e-13	2.96e-11	14	23451724	R	II	RP11-298I3.4
cg24975564	0.205074	0.46173	0.256656	1.72e-06	2.64e-05	12	20522236	R	II	RP11-284H19.1
cg03240509	0.536212	0.642338	0.106126	0.00152868	0.00818957	12	4918169	F	II	RP11-234B24.4
cg20023578	0.0605106	0.0481325	-0.0123781	0.00235321	0.011688	10	114709626	R	II	RP11-57H14.2
cg05056120	0.190228	0.349229	0.159001	0.00030674	0.00214822	5	158527702	R	II	RP11-175K6.1
cg15786541	0.114322	0.0208127	-0.0935089	9.15e-08	2.19e-06	3	110791063	R	I	PVRL3-AS1
cg13643585	0.112036	0.0379665	-0.0740698	8.4e-05	0.000715438	17	46704004	R	II	HOXB-AS4
cg21051046	0.109373	0.250729	0.141357	0.000699318	0.00429336	7	155248393	R	II	AC008060.8
cg14729071	0.0493234	0.0546552	0.0053317	0.00442832	0.0197754	8	117886537	F	II	RAD21-AS1
cg19776201	0.0937782	0.324547	0.230769	4.15e-08	1.11e-06	19	58951434	F	II	CTD-2619J13.19
cg26756083	0.164392	0.366351	0.201959	0.000393111	0.00264841	8	89339622	F	II	RP11-586K2.1
cg18119529	0.06251	0.227641	0.165131	0.00160381	0.00850814	19	48775014	R	II	CTC-241F20.4
cg14242042	0.0737112	0.310635	0.236924	0.00042389	0.00282228	12	24715250	R	II	RP11-444D3.1
cg10094443	0.0818465	0.0607485	-0.021098	0.00393058	0.0179015	4	39529866	F	II	UGDH-AS1
cg10708905	0.414066	0.0951506	-0.318916	1.5e-21	4.53e-18	12	59313883	R	II	RP11-150C16.1
cg25117976	0.0284084	0.0349896	0.00658115	0.00407607	0.0184565	4	39529365	R	I	UGDH-AS1
cg15836660	0.211585	0.433091	0.221506	9.12e-07	1.56e-05	13	78493128	F	II	RNF219-AS1
cg08383315	0.293173	0.51546	0.222288	1.45e-05	0.000160164	11	8190565	R	II	RP11-379P15.1
cg15840658	0.291527	0.129973	-0.161554	2.77e-05	0.000277695	9	72287152	R	II	RP11-109D9.4
cg09418283	0.0298264	0.0175013	-0.012325	1.32e-07	2.98e-06	12	80084718	R	I	RP11-530C5.1
cg21547708	0.0658558	0.344096	0.278241	4.02e-07	7.89e-06	17	71161160	R	II	RP11-143K11.5
cg15757271	0.0286248	0.256003	0.227379	5.44e-05	0.000495381	3	55521789	F	II	WNT5A-AS1
cg25538571	0.536856	0.294007	-0.242849	1.9e-07	4.11e-06	8	49502710	F	II	AC026904.1
cg22511262	0.150652	0.270139	0.119488	0.00166983	0.00880784	11	32455192	F	II	WT1-AS
cg21954346	0.0389337	0.0146779	-0.0242558	6.98e-05	0.000612422	16	68271489	R	II	RP11-96D1.6
cg17950095	0.447537	0.31109	-0.136447	0.00248424	0.0122211	7	27224700	F	II	HOXA11-AS
cg22748573	0.335285	0.103274	-0.232011	2.2e-08	6.48e-07	1	41327924	F	II	RP5-1066H13.4
cg02982690	0.0678835	0.339019	0.271136	9.46e-07	1.6e-05	8	65492846	F	II	RP11-21C4.1
cg00240432	0.102252	0.40744	0.305188	4.58e-08	1.21e-06	7	19157296	R	II	AC003986.7
cg17266238	0.803517	0.690504	-0.113013	0.00010413	0.000859713	21	29385056	R	II	LINC00314
cg20134215	0.4198	0.616166	0.196366	1.06e-06	1.75e-05	6	100441407	R	II	MCHR2-AS1
cg18795395	0.0898775	0.0287233	-0.0611542	3.91e-08	1.05e-06	1	68298565	F	II	GNG12-AS1
cg23060239	0.0876297	0.0192039	-0.0684259	3.1e-06	4.32e-05	1	155294612	R	II	RUSC1-AS1
cg04683240	0.0547495	0.241921	0.187171	0.00114388	0.00648112	1	221052886	R	II	HLA-AS1
cg23732182	0.511943	0.386621	-0.125322	2.65e-06	3.82e-05	21	44898090	R	II	LINC00313
cg00741717	0.838836	0.666865	-0.171971	0.000301769	0.00211815	X	12924184	R	II	TLR8-AS1
cg22359606	0.233735	0.413715	0.17998	0.000569005	0.0036178	2	182545492	F	II	AC013733.3
cg22497867	0.941425	0.887811	-0.0536135	0.00347124	0.0161963	X	151081296	F	II	RP11-366F6.2
cg07478122	0.779324	0.522645	-0.256679	7.02e-09	2.39e-07	15	25230421	F	II	SNORD64
cg07900766	0.0199642	0.126551	0.106587	0.00318096	0.0150471	2	214148972	R	II	AC079610.2
cg00407150	0.66494	0.533711	-0.131229	7.48e-05	0.000648522	3	42743794	R	II	HHATL-AS1
cg09191626	0.304819	0.493	0.188181	1.99e-05	0.000208919	11	13983986	R	II	SPON1
cg24833277	0.754543	0.565129	-0.189414	2.11e-06	3.15e-05	8	124194361	F	II	RP11-539E17.5
cg15676241	0.207676	0.157238	-0.0504382	1.16e-09	5.1e-08	5	52285231	R	II	CTD-2175A23.1
cg01468868	0.0467963	0.0246299	-0.0221664	4.98e-06	6.45e-05	22	30642653	F	II	RP1-102K2.8
cg26782833	0.330008	0.443091	0.113083	0.0018536	0.00960083	2	128642103	F	II	RP11-395A13.2
cg13755070	0.0519116	0.271919	0.220007	7.98e-05	0.000685708	11	128563714	R	II	FLI1-AS1
cg08697665	0.519719	0.426481	-0.0932381	0.00130012	0.00719023	3	158450590	F	II	RP11-379F4.4
cg22428102	0.281968	0.0684907	-0.213477	3.09e-10	1.58e-08	4	184020710	F	II	WWC2-AS2
cg01965939	0.270934	0.168152	-0.102782	6.29e-05	0.000558578	5	148442694	F	II	CTC-529P8.1
cg02423618	0.577185	0.430245	-0.14694	1.68e-06	2.59e-05	15	97325725	R	II	SPATA8-AS1
cg14297876	0.0356091	0.0408817	0.00527255	0.00321932	0.0152026	1	53704016	F	I	RP5-1024G6.5
cg11434468	0.0152316	0.217231	0.202	1.63e-05	0.00017588	8	11059277	R	II	AF131215.8
cg00949554	0.113214	0.192965	0.0797515	0.000898595	0.0052893	2	181845489	F	I	AC104076.3
cg00930873	0.284741	0.464019	0.179278	0.000316353	0.00220872	15	58357973	R	II	CTD-2330J20.2
cg26619317	0.468345	0.12836	-0.339985	7.85e-20	5.77e-17	1	95392389	F	II	RP4-639F20.1
cg04473302	0.0288792	0.171176	0.142297	0.000501861	0.00325644	7	107301217	R	II	SLC26A4-AS1
cg19781053	0.24048	0.048174	-0.192306	3.19e-13	3.51e-11	15	30114912	R	II	RP11-680F8.3
cg00546897	0.505363	0.379795	-0.125568	7.84e-06	9.47e-05	21	45232232	R	II	AP001053.11
cg02204046	0.217576	0.0618633	-0.155713	8.63e-08	2.09e-06	2	16080760	R	II	MYCNOS
cg24276491	0.690303	0.57304	-0.117262	0.00016403	0.00126588	14	35009492	R	II	RP11-671J11.7
cg04588079	0.166569	0.0278905	-0.138679	1.92e-11	1.34e-09	12	13153012	F	II	RP11-377D9.3
cg24235633	0.88731	0.764873	-0.122437	0.000134708	0.00107307	16	29875177	R	II	CDIPT-AS1
cg03600687	0.247629	0.0792321	-0.168397	1.06e-05	0.000122629	2	242499012	R	II	BOK-AS1
cg15523238	0.125017	0.275748	0.150731	0.000607232	0.00381713	15	26108796	F	II	RP11-2C7.1
cg26632776	0.32709	0.0912068	-0.235883	3.15e-12	2.59e-10	21	45875534	F	II	LRRC3-AS1
cg22689690	0.110996	0.0751408	-0.0358549	7.11e-07	1.26e-05	12	49183468	R	II	RP11-579D7.4
cg08383063	0.0361512	0.0215351	-0.0146161	0.000556928	0.00355004	13	48877434	R	II	LINC00441
cg27120999	0.641006	0.750066	0.10906	0.00299757	0.0143259	14	65008050	F	II	RP11-973N13.4
cg22171829	0.41166	0.197645	-0.214014	1.55e-09	6.56e-08	7	95225520	R	II	AC002451.3
cg12788467	0.0498739	0.036562	-0.0133118	2.95e-05	0.000292554	17	36105335	R	II	RP11-115K3.1
cg24861272	0.224582	0.155862	-0.0687205	0.00416146	0.0187716	10	31607153	F	II	ZEB1-AS1
cg16540259	0.914131	0.85418	-0.059951	0.000355777	0.00244033	10	75572220	R	II	RP11-574K11.5
cg00828602	0.069281	0.377462	0.308181	1.43e-07	3.21e-06	3	55520834	R	II	WNT5A-AS1
cg15385623	0.256326	0.151474	-0.104852	1.17e-07	2.69e-06	3	24536309	R	II	THRB-AS1
cg20981893	0.147066	0.0594242	-0.0876418	8.96e-12	6.76e-10	16	67465461	F	II	RP11-297D21.2
cg18705776	0.68216	0.770713	0.0885532	0.00052499	0.00337401	10	5565829	R	II	CALML3-AS1
cg25157874	0.0787465	0.296098	0.217351	0.00212567	0.0107471	6	163835117	F	II	CAHM
cg11422541	0.108253	0.0248709	-0.0833821	1.03e-07	2.41e-06	12	49182586	F	I	RP11-579D7.4
cg01519742	0.115008	0.373206	0.258198	0.00011955	0.000966813	4	6202091	F	II	RP11-586D19.1
cg07456645	0.254877	0.176668	-0.0782086	0.000780749	0.00468926	19	4769146	F	II	MIR7-3HG
cg26162582	0.32943	0.652697	0.323267	5.35e-10	2.54e-08	12	4918391	R	II	RP11-234B24.4
cg15853125	0.117166	0.281171	0.164006	0.00129991	0.00719023	21	32932267	R	II	AP000251.3
cg27504805	0.0840638	0.291726	0.207662	5.43e-05	0.000495169	4	156129725	R	II	RP11-92A5.2
cg10763288	0.270763	0.196285	-0.0744782	0.00114483	0.00648501	11	71158925	F	II	RP11-660L16.2
cg23418591	0.362873	0.51236	0.149487	0.00177395	0.00926933	20	57090317	F	II	APCDD1L-AS1
cg05596756	0.608276	0.721764	0.113489	0.000106376	0.000875864	12	47610220	R	II	PCED1B-AS1
cg23686014	0.215638	0.529603	0.313965	2.06e-09	8.39e-08	7	93519924	R	II	AC002076.10
cg16415646	0.757198	0.486743	-0.270456	9.61e-08	2.28e-06	7	41743001	R	II	AC005027.3
cg00105253	0.0599297	0.0485225	-0.0114071	0.000651928	0.00404717	14	105647194	R	II	RP11-44N21.4
cg14849423	0.696571	0.783026	0.0864552	1.98e-06	2.98e-05	19	57351791	F	II	MIMT1
cg22933847	0.413196	0.495859	0.0826629	0.00307297	0.0146133	11	68780136	R	II	RP11-554A11.6
cg22334665	0.195433	0.441096	0.245663	5.61e-08	1.44e-06	6	110797497	F	II	CTA-331P3.1
cg12941369	0.231762	0.16083	-0.0709312	0.000188821	0.00142462	3	33839389	R	II	RP11-10C24.3
cg20065832	0.156913	0.27755	0.120637	0.00153721	0.00822467	X	82763518	F	II	RP3-326L13.2
cg18468219	0.154283	0.0457274	-0.108555	3.05e-14	4.35e-12	16	71660049	F	II	RP11-432I5.2
cg27321931	0.0748416	0.0314757	-0.0433658	2.14e-05	0.000222365	6	7541442	R	II	RP3-512B11.3
cg22467567	0.0984147	0.395289	0.296874	4.56e-08	1.21e-06	2	217559885	R	II	AC007563.5
cg00291877	0.0727496	0.0413918	-0.0313578	3.92e-06	5.29e-05	15	101835933	F	II	RP11-299G20.2
cg16597172	0.0810071	0.0178704	-0.0631367	7.81e-08	1.91e-06	2	16080669	R	II	MYCNOS
cg20523861	0.488031	0.631421	0.14339	0.00059796	0.00376453	13	70682324	R	II	ATXN8OS
cg12530080	0.630167	0.434036	-0.196131	0.00016637	0.00128077	5	22141639	F	II	RP11-855C21.1
cg19184518	0.023586	0.0140053	-0.00958069	0.00276233	0.0133655	5	79783902	R	II	CTD-2015H6.3
cg24113449	0.109873	0.290633	0.180759	1.25e-07	2.83e-06	22	25961367	F	II	CTA-407F11.8
cg11591325	0.140215	0.28499	0.144775	0.00111536	0.00634401	5	76012591	F	I	CTD-2384B11.2
cg18411891	0.0900054	0.0241292	-0.0658762	2.28e-06	3.36e-05	11	86666000	R	I	RP11-736K20.6
cg21639401	0.763103	0.646204	-0.116899	0.000577765	0.00366231	17	41050668	F	II	LINC00671
cg02902770	0.80291	0.654086	-0.148824	6.92e-07	1.23e-05	7	150039406	F	II	RP4-584D14.7
cg18328933	0.672275	0.566104	-0.106171	0.000158688	0.00123226	3	52008538	R	II	RP11-155D18.12
cg08223748	0.0410587	0.216921	0.175862	0.000679948	0.00419402	5	88179260	F	II	MEF2C-AS1
cg10764357	0.092403	0.386989	0.294586	7.44e-08	1.83e-06	12	25102072	F	II	RP11-662I13.2
cg16092786	0.281667	0.411256	0.129589	0.00150614	0.00809832	11	32455735	R	II	WT1-AS
cg22023770	0.0665558	0.190864	0.124308	0.00133727	0.00735337	6	13486545	R	II	GFOD1-AS1
cg24132694	0.238483	0.16641	-0.0720731	7.13e-05	0.000623178	19	7984945	F	II	CTD-3193O13.1
cg14108394	0.0420676	0.0553198	0.0132522	0.000369875	0.00252248	12	62997291	R	I	RP11-631N16.2
cg18884741	0.830411	0.695797	-0.134614	0.000767232	0.00461948	7	66204797	F	II	RP11-792A8.4
cg09229231	0.0674184	0.0173076	-0.0501108	4.84e-06	6.29e-05	1	12677263	F	II	RP11-474O21.5
cg01550148	0.622154	0.727694	0.10554	1.02e-06	1.71e-05	5	134735544	R	II	CTC-203F4.2
cg10531372	0.906426	0.84815	-0.0582757	0.0006808	0.00419617	1	212798363	F	II	RP11-338C15.5
cg12526025	0.0564432	0.0294726	-0.0269706	4.07e-06	5.45e-05	22	34317552	R	II	LL22NC03-32F9.1
cg09759260	0.0727604	0.030905	-0.0418554	1.51e-11	1.08e-09	5	52285480	F	II	CTD-2175A23.1
cg04541293	0.227978	0.394851	0.166873	2.61e-06	3.78e-05	20	41819125	R	II	RP1-269M15.3
cg00512279	0.242283	0.424712	0.182429	0.000199591	0.00148924	10	119000991	R	II	RP11-501J20.5
cg09450020	0.175322	0.0224645	-0.152858	8.37e-17	2.35e-14	7	89841435	R	I	STEAP2-AS1
cg06349174	0.0183321	0.0317182	0.0133861	0.00255705	0.0125226	11	3877476	F	II	AC090587.5
cg09072120	0.158453	0.069905	-0.0885483	0.000106097	0.000873855	10	25242031	R	II	RP11-165A20.3
cg17872757	0.150567	0.589002	0.438434	3.08e-09	1.21e-07	11	128564180	R	II	FLI1-AS1
cg26717786	0.165349	0.0842165	-0.0811329	0.000397551	0.00267256	17	79139685	R	II	AATK-AS1
cg27508071	0.270885	0.401063	0.130178	1.65e-05	0.000177377	7	6629350	F	II	AC079742.4
cg26531804	0.317424	0.263327	-0.054097	0.00181585	0.00944054	15	41135847	R	II	RP11-532F12.5
cg20059151	0.242894	0.135541	-0.107353	1.14e-10	6.55e-09	1	95286311	R	II	LINC01057
cg18671950	0.297679	0.520682	0.223003	2.95e-05	0.000292496	15	48936953	R	II	RP11-227D13.1
cg04765277	0.437947	0.549161	0.111214	0.000719803	0.00439214	10	8094679	F	II	GATA3-AS1
cg15403517	0.50426	0.717332	0.213072	1.4e-05	0.000155037	2	31806275	F	II	SRD5A2
cg10545682	0.0429145	0.0147176	-0.0281969	3.95e-07	7.78e-06	1	151512625	F	II	RP11-74C1.4
cg24832140	0.0876043	0.278184	0.19058	0.001185	0.00666573	19	48774411	R	I	CTC-241F20.4
cg10316635	0.206211	0.0561976	-0.150013	2.76e-12	2.3e-10	1	62208645	R	I	RP11-430G17.3
cg19180828	0.291787	0.183689	-0.108098	0.00366063	0.0168907	1	6265220	F	II	RP1-120G22.11
cg17404915	0.178439	0.0283009	-0.150138	2.17e-12	1.88e-10	20	18038574	F	I	RP4-726N1.2
cg21153758	0.132949	0.0372868	-0.0956622	1.37e-05	0.000152029	5	52083992	F	II	CTD-2288O8.1
cg01154193	0.104851	0.0704939	-0.0343576	2.1e-09	8.53e-08	1	32670957	F	II	RP4-622L5.7
cg17018517	0.264734	0.160722	-0.104011	6.22e-07	1.13e-05	9	139947922	R	II	RP11-229P13.15
cg24446548	0.256644	0.578353	0.321709	7.41e-07	1.3e-05	7	19157263	R	I	AC003986.7
cg07061145	0.903707	0.751443	-0.152264	5.42e-07	1.01e-05	15	78556178	F	II	RP11-762H8.3
cg02512226	0.448268	0.600873	0.152605	8.16e-05	0.000699158	10	28288192	F	II	RP11-218D6.4
cg15160445	0.550751	0.668705	0.117954	6.23e-06	7.75e-05	20	57426749	R	II	GNAS-AS1
cg25724441	0.110296	0.0382296	-0.0720668	2.62e-05	0.000264619	17	68165759	R	II	KCNJ2-AS1
cg03862760	0.424491	0.364794	-0.0596963	4.48e-05	0.000419344	7	1609483	R	II	PSMG3-AS1
cg01722450	0.926833	0.789207	-0.137627	0.00304405	0.0144975	18	61816636	R	II	LINC00305
cg00566759	0.200475	0.0430415	-0.157433	2.5e-13	2.89e-11	18	28682345	F	II	RP11-408H20.2
cg18345369	0.374553	0.24095	-0.133603	7.74e-09	2.61e-07	16	2907859	F	II	LA16c-325D7.1
cg21530453	0.0962071	0.285795	0.189588	0.000318082	0.00221769	16	56226346	F	II	CTD-2050B12.2
cg21626086	0.829991	0.857192	0.0272012	9.21e-05	0.000772577	6	35704928	R	II	RP3-510O8.4
cg27426707	0.17175	0.294118	0.122368	0.00131389	0.00724872	17	48639585	F	II	CACNA1G-AS1
cg21432842	0.350586	0.254559	-0.0960272	2.81e-05	0.000280813	17	38171697	F	II	RP11-387H17.6
