# Supplementary material for: Genome-Wide Identification and Characterization of DNA Methylation and Long Non-Coding RNA Expression in Gastric Cancer
Source: Front Genet. 2020 Feb 27;11:91. doi: 10.3389/fgene.2020.00091 (PMC7056837; doi:10.3389/fgene.2020.00091)
Supplement: Supplementary file 2 [file Table_2.xls]

## Sheet: AllncRNADEG
Supplementary Table S2: Differentially expressed long noncoding RNAs in gastric cancer
Ensembl Gene ID	lncRNA	type	logFC	logCPM	F	PValue	FDR	change
ENSG00000256220.1	CTD-2331C18.5	processed_transcript	-5.43852	-4.05924	273.104	2.37e-47	3.62e-44	DOWN
ENSG00000266176.1	RP11-855A2.5	lincRNA	-3.3519	-2.39227	231.802	8.76e-42	8.77e-39	DOWN
ENSG00000244040.4	IL12A-AS1	antisense	-3.43001	-1.41922	211.304	6.95e-39	4.48e-36	DOWN
ENSG00000259330.1	INAFM2	antisense	-2.41561	3.22617	210.127	1.03e-38	6.34e-36	DOWN
ENSG00000273225.3	FAM25BP	processed_transcript	-4.70075	-3.30507	177.551	6.85e-34	2.65e-31	DOWN
ENSG00000260402.1	RP11-56L13.1	lincRNA	-5.02252	-2.99255	177.391	7.24e-34	2.77e-31	DOWN
ENSG00000241158.4	ADAMTS9-AS1	antisense	-2.91536	0.0943618	175.526	1.39e-33	5.25e-31	DOWN
ENSG00000223914.1	AC079630.2	lincRNA	-4.50001	-3.40942	172.541	3.99e-33	1.41e-30	DOWN
ENSG00000255435.5	RP11-770J1.3	antisense	-1.85249	-0.979083	164.902	6.06e-32	1.89e-29	DOWN
ENSG00000214708.4	AC090616.2	antisense	-2.15131	-0.585798	162.617	1.38e-31	4.09e-29	DOWN
ENSG00000233342.1	RP11-235G24.3	lincRNA	-4.37148	-3.9216	162.609	1.38e-31	4.09e-29	DOWN
ENSG00000254510.1	RP11-867G23.10	processed_transcript	-3.24779	-0.284147	159.714	3.93e-31	1.12e-28	DOWN
ENSG00000261012.2	RP11-116D2.1	lincRNA	-4.92555	-1.36784	152.908	4.7e-30	1.12e-27	DOWN
ENSG00000228789.5	HCG22	lincRNA	-4.78964	0.749922	148.723	2.19e-29	4.73e-27	DOWN
ENSG00000253701.2	AL928768.3	lincRNA	-3.79627	0.277922	143.321	1.62e-28	3.2e-26	DOWN
ENSG00000233005.1	AC067959.1	lincRNA	-3.6642	-3.15349	141.935	2.71e-28	5.1e-26	DOWN
ENSG00000232855.5	AF131217.1	lincRNA	-2.57598	-1.05894	141.903	2.74e-28	5.12e-26	DOWN
ENSG00000244953.1	RP11-613D13.8	lincRNA	-2.47543	-1.57791	141.711	2.94e-28	5.47e-26	DOWN
ENSG00000241224.5	FLJ22763	lincRNA	-4.35712	1.24696	138.167	1.12e-27	1.81e-25	DOWN
ENSG00000250133.2	HOXC-AS2	processed_transcript	4.69442	0.00384994	135.087	3.55e-27	5.37e-25	UP
ENSG00000279756.1	CTD-2385L22.2	TEC	-3.8761	-1.75109	131.766	1.26e-26	1.75e-24	DOWN
ENSG00000272870.1	RP11-798M19.6	antisense	-1.75485	0.579303	130.815	1.8e-26	2.45e-24	DOWN
ENSG00000257433.4	RP1-197B17.3	antisense	-1.43791	-0.0153287	129.13	3.43e-26	4.49e-24	DOWN
ENSG00000172965.13	MIR4435-1HG	lincRNA	1.973	4.27571	128.422	4.5e-26	5.68e-24	UP
ENSG00000272508.1	RP11-96C23.14	processed_transcript	-3.36531	-3.29391	127.302	6.92e-26	8.44e-24	DOWN
ENSG00000261606.4	RP11-414J4.2	processed_transcript	-3.48229	-3.41101	126.587	9.11e-26	1.08e-23	DOWN
ENSG00000233850.1	AC103563.8	antisense	-3.7152	-2.41751	125.189	1.56e-25	1.78e-23	DOWN
ENSG00000225986.1	UBXN10-AS1	antisense	-2.96124	-0.351778	119.506	1.42e-24	1.42e-22	DOWN
ENSG00000274225.1	KB-68A7.1	lincRNA	-2.53213	-1.58494	119.333	1.51e-24	1.51e-22	DOWN
ENSG00000267082.1	CTC-510F12.2	antisense	-1.67979	-0.159087	116.775	4.12e-24	3.85e-22	DOWN
ENSG00000232079.5	AL035610.1	processed_transcript	-3.00503	-0.763304	115.798	6.05e-24	5.56e-22	DOWN
ENSG00000245025.2	RP11-875O11.1	antisense	-1.58828	-0.153643	114.468	1.02e-23	8.99e-22	DOWN
ENSG00000249082.2	C5orf66-AS1	lincRNA	-3.40769	0.786888	114.266	1.11e-23	9.65e-22	DOWN
ENSG00000260581.1	CTB-113P19.4	antisense	-3.62478	-2.33492	113.696	1.38e-23	1.19e-21	DOWN
ENSG00000186594.11	MIR22HG	lincRNA	-1.40768	3.96703	113.381	1.57e-23	1.34e-21	DOWN
ENSG00000273733.1	CTC-510F12.7	antisense	-2.04327	-1.31848	110.603	4.7e-23	3.79e-21	DOWN
ENSG00000250889.2	LINC01336	lincRNA	-2.50981	-1.13721	109.212	8.17e-23	6.26e-21	DOWN
ENSG00000279526.1	AC011239.2	TEC	-2.67266	-1.69797	107.617	1.54e-22	1.13e-20	DOWN
ENSG00000263400.5	TMEM220-AS1	antisense	-1.98743	0.25872	105.948	3.01e-22	2.09e-20	DOWN
ENSG00000273199.1	AP000692.10	antisense	-1.62245	-1.42013	105.242	4e-22	2.73e-20	DOWN
ENSG00000237886.1	LINC01573	antisense	-2.58352	0.0208703	104.215	6.03e-22	4.02e-20	DOWN
ENSG00000225611.1	RP11-70C1.1	antisense	-2.04975	-2.45191	103.165	9.21e-22	5.99e-20	DOWN
ENSG00000249249.1	AC010226.4	antisense	-1.31968	-0.397764	102.939	1.01e-21	6.53e-20	DOWN
ENSG00000198491.3	RP11-208N14.4	antisense	-3.67641	-3.11373	102.572	1.17e-21	7.51e-20	DOWN
ENSG00000213373.6	LINC00671	lincRNA	-2.63449	-2.16178	101.813	1.59e-21	9.96e-20	DOWN
ENSG00000277619.1	CTC-276P9.4	antisense	-2.4709	-2.17618	101.271	1.98e-21	1.22e-19	DOWN
ENSG00000259319.1	RP11-293M10.6	antisense	-1.47343	0.455662	100.446	2.76e-21	1.68e-19	DOWN
ENSG00000272463.1	RP11-532F6.3	lincRNA	-2.06645	0.687541	100.241	3e-21	1.81e-19	DOWN
ENSG00000272106.1	RP11-345P4.9	antisense	-1.05147	1.84162	99.8836	3.47e-21	2.03e-19	DOWN
ENSG00000237424.1	FOXD2-AS1	antisense	2.35114	2.6478	99.7994	3.59e-21	2.1e-19	UP
ENSG00000229356.1	LRRC3-AS1	antisense	-2.93294	-3.12383	99.315	4.37e-21	2.52e-19	DOWN
ENSG00000234756.1	RP11-120C12.3	lincRNA	-3.54971	-3.66885	97.268	1.01e-20	5.57e-19	DOWN
ENSG00000224958.4	PGM5-AS1	antisense	-3.60762	0.361978	97.2018	1.04e-20	5.7e-19	DOWN
ENSG00000267532.3	MIR497HG	antisense	-1.86636	-0.378064	93.8337	4.1e-20	2.1e-18	DOWN
ENSG00000250303.3	RP11-356J5.12	lincRNA	-1.58731	1.28795	92.7788	6.33e-20	3.18e-18	DOWN
ENSG00000271936.1	RP11-443B20.1	antisense	1.68227	0.461183	91.5101	1.07e-19	5.21e-18	UP
ENSG00000229970.3	AC007128.1	antisense	5.18509	-0.132721	90.8979	1.38e-19	6.64e-18	UP
ENSG00000271590.1	RP11-181E10.3	lincRNA	2.64876	-1.80035	90.407	1.69e-19	8.01e-18	UP
ENSG00000216560.4	LINC00955	processed_transcript	-3.71864	-1.4415	90.1044	1.92e-19	8.99e-18	DOWN
ENSG00000256824.1	RP11-21A7A.2	antisense	-2.64018	-2.8284	88.0769	4.43e-19	1.95e-17	DOWN
ENSG00000269386.4	RAB11B-AS1	antisense	-1.08152	1.3605	87.6787	5.23e-19	2.27e-17	DOWN
ENSG00000268307.1	CTD-2619J13.13	lincRNA	-3.35334	-1.3185	87.1903	6.43e-19	2.76e-17	DOWN
ENSG00000256694.1	RP11-598F7.5	antisense	2.47134	-0.363598	86.7456	7.72e-19	3.26e-17	UP
ENSG00000235584.2	AC008268.1	lincRNA	-3.63397	-2.44662	86.3676	9.05e-19	3.77e-17	DOWN
ENSG00000272631.1	RP11-359E3.4	antisense	-1.59907	1.07553	84.8944	1.67e-18	6.68e-17	DOWN
ENSG00000245105.2	A2M-AS1	antisense	-1.82536	0.315166	84.4843	1.99e-18	7.85e-17	DOWN
ENSG00000259430.1	CERS3-AS1	antisense	-2.94623	-3.18391	84.0319	2.4e-18	9.32e-17	DOWN
ENSG00000261292.2	RP11-389G6.3	sense_overlapping	-3.3497	-2.40338	83.9358	2.5e-18	9.67e-17	DOWN
ENSG00000229005.2	HNF4A-AS1	antisense	-2.25139	-0.224781	83.6389	2.83e-18	1.09e-16	DOWN
ENSG00000251628.1	RP11-371M22.1	lincRNA	-3.50544	-3.69465	83.2306	3.36e-18	1.28e-16	DOWN
ENSG00000260859.1	RP11-254F19.2	sense_intronic	-2.40907	-2.65128	83.0774	3.59e-18	1.36e-16	DOWN
ENSG00000241684.4	ADAMTS9-AS2	antisense	-2.28282	0.717053	82.8883	3.88e-18	1.46e-16	DOWN
ENSG00000240498.5	CDKN2B-AS1	antisense	-2.45373	0.621491	81.3239	7.51e-18	2.7e-16	DOWN
ENSG00000248309.4	MEF2C-AS1	antisense	-2.15133	-0.777356	81.1261	8.16e-18	2.91e-16	DOWN
ENSG00000235314.1	LINC00957	lincRNA	-1.34518	1.45524	79.5748	1.57e-17	5.32e-16	DOWN
ENSG00000228126.1	FALEC	lincRNA	-2.08231	-2.18264	79.0483	1.97e-17	6.55e-16	DOWN
ENSG00000232453.4	RP4-794H19.1	lincRNA	-1.37824	-0.334256	78.9534	2.05e-17	6.78e-16	DOWN
ENSG00000237838.1	AC133680.1	lincRNA	-2.62776	-2.93249	78.8942	2.1e-17	6.93e-16	DOWN
ENSG00000203688.4	RP11-351J23.1	lincRNA	-2.95317	1.05121	78.6246	2.36e-17	7.74e-16	DOWN
ENSG00000265369.3	PCAT18	lincRNA	-3.09165	-1.23119	78.6013	2.38e-17	7.8e-16	DOWN
ENSG00000251026.1	RP11-138J23.1	lincRNA	5.95755	-1.04219	78.4451	2.54e-17	8.3e-16	UP
ENSG00000205791.3	LOH12CR2	lincRNA	-1.30947	-0.404972	77.6041	3.63e-17	1.15e-15	DOWN
ENSG00000258274.1	RP11-887P2.5	antisense	-2.11288	-1.25679	77.4684	3.85e-17	1.21e-15	DOWN
ENSG00000228630.4	HOTAIR	antisense	5.57503	1.47716	77.014	4.68e-17	1.44e-15	UP
ENSG00000279496.1	CTC-251I16.1	TEC	-1.67919	1.13939	77.0077	4.68e-17	1.44e-15	DOWN
ENSG00000260035.1	CTD-2651B20.6	sense_intronic	-3.00732	-3.67271	76.8255	5.06e-17	1.55e-15	DOWN
ENSG00000273568.1	RP11-417L19.6	sense_intronic	1.76751	-0.894885	76.7476	5.23e-17	1.6e-15	UP
ENSG00000206195.9	DUXAP8	processed_transcript	3.53778	2.36132	76.6069	5.55e-17	1.69e-15	UP
ENSG00000224789.1	AC012363.4	antisense	4.38923	-1.32501	76.3154	6.29e-17	1.9e-15	UP
ENSG00000233554.4	B4GALT1-AS1	antisense	-1.21685	-0.0281272	75.1756	1.02e-16	2.99e-15	DOWN
ENSG00000260114.2	CTD-2574D22.4	sense_intronic	1.12124	1.56397	74.8753	1.16e-16	3.39e-15	UP
ENSG00000271216.1	LINC01050	lincRNA	5.8874	-2.37563	74.8649	1.17e-16	3.4e-15	UP
ENSG00000268061.4	NAPA-AS1	antisense	-1.02389	0.859901	74.6049	1.31e-16	3.76e-15	DOWN
ENSG00000235904.1	RBMS3-AS3	antisense	-2.33252	-2.76257	74.2898	1.49e-16	4.27e-15	DOWN
ENSG00000226237.1	RP11-276H19.1	lincRNA	-2.3427	-0.778454	74.0841	1.63e-16	4.65e-15	DOWN
ENSG00000257151.1	PWAR6	lincRNA	-2.26179	1.07374	73.8354	1.82e-16	5.14e-15	DOWN
ENSG00000237152.3	DLEU7-AS1	antisense	2.52274	-1.68992	73.5104	2.09e-16	5.84e-15	UP
ENSG00000272328.1	RP4-594A5.1	lincRNA	4.82132	-1.25399	73.4919	2.11e-16	5.87e-15	UP
ENSG00000250685.6	RP11-486L19.2	antisense	-3.38395	-3.3393	73.2744	2.31e-16	6.38e-15	DOWN
ENSG00000223573.5	TINCR	lincRNA	-2.80888	1.13602	73.047	2.55e-16	6.98e-15	DOWN
ENSG00000259370.2	RP11-1069G10.1	antisense	-2.36001	0.866581	72.6326	3.05e-16	8.26e-15	DOWN
ENSG00000267390.1	RP11-635N19.1	antisense	-1.07672	-0.268621	72.5273	3.19e-16	8.58e-15	DOWN
ENSG00000262061.4	RP11-1260E13.4	processed_transcript	-1.625	-1.06254	72.4835	3.25e-16	8.74e-15	DOWN
ENSG00000203446.2	AC004988.1	antisense	2.97865	-1.71187	72.375	3.4e-16	9.09e-15	UP
ENSG00000260597.1	AC012531.25	lincRNA	4.27332	-0.49935	72.1071	3.82e-16	1.01e-14	UP
ENSG00000235097.1	LINC00330	lincRNA	-3.01737	-1.47257	71.546	4.87e-16	1.27e-14	DOWN
ENSG00000240040.4	AC096579.13	lincRNA	-2.48469	-1.44723	71.2805	5.46e-16	1.4e-14	DOWN
ENSG00000278948.1	RP5-1039K5.12	TEC	-1.61379	0.744773	70.8021	6.7e-16	1.69e-14	DOWN
ENSG00000264016.2	CTC-297N7.9	lincRNA	-1.86303	-1.13742	70.578	7.39e-16	1.86e-14	DOWN
ENSG00000233542.1	RP11-547D24.1	antisense	3.49771	-1.64919	70.4735	7.73e-16	1.94e-14	UP
ENSG00000251573.2	CTD-2089N3.2	lincRNA	-2.61621	-1.98143	70.3436	8.18e-16	2.04e-14	DOWN
ENSG00000262251.1	RP11-199F11.2	sense_intronic	1.60976	0.0565978	70.329	8.23e-16	2.05e-14	UP
ENSG00000177133.9	LINC00982	antisense	-2.25264	2.67796	70.0274	9.39e-16	2.32e-14	DOWN
ENSG00000265415.1	CTD-2510F5.4	antisense	1.59235	1.38098	69.5145	1.17e-15	2.86e-14	UP
ENSG00000251151.2	HOXC-AS3	processed_transcript	6.42061	-0.157591	69.303	1.28e-15	3.12e-14	UP
ENSG00000236841.6	AC007750.5	antisense	2.8982	-1.69256	69.0245	1.45e-15	3.49e-14	UP
ENSG00000235366.2	LINC01055	lincRNA	-2.22796	-1.98732	68.9161	1.52e-15	3.63e-14	DOWN
ENSG00000227467.3	LINC01537	lincRNA	-1.82136	-1.6015	68.6487	1.7e-15	4.06e-14	DOWN
ENSG00000254414.1	RP11-182J1.1	antisense	-1.63129	-1.71562	68.546	1.78e-15	4.24e-14	DOWN
ENSG00000279331.1	RBM12B-AS1	TEC	1.31714	-0.42901	68.4983	1.82e-15	4.32e-14	UP
ENSG00000261888.1	AC144831.1	lincRNA	-1.59564	-0.186779	68.3021	1.98e-15	4.67e-14	DOWN
ENSG00000241479.1	RP11-641D5.2	antisense	-2.02454	-1.71719	67.7972	2.47e-15	5.71e-14	DOWN
ENSG00000280106.1	CTC-523E23.3	TEC	1.18417	1.17198	67.4727	2.84e-15	6.54e-14	UP
ENSG00000237975.5	FLG-AS1	antisense	-2.20418	-0.629641	66.8678	3.7e-15	8.34e-14	DOWN
ENSG00000256508.2	MRGPRF-AS1	antisense	-2.40343	-2.32098	66.3279	4.68e-15	1.04e-13	DOWN
ENSG00000248676.1	RP11-766F14.1	antisense	-2.88474	-3.82693	66.2646	4.81e-15	1.06e-13	DOWN
ENSG00000230074.1	RP11-195F19.9	antisense	-1.52781	-0.439424	66.0661	5.25e-15	1.15e-13	DOWN
ENSG00000237560.4	LINC01497	lincRNA	-2.93987	-3.74394	65.8915	5.66e-15	1.23e-13	DOWN
ENSG00000230838.1	AC093850.2	lincRNA	4.62443	-0.134021	65.5395	6.61e-15	1.42e-13	UP
ENSG00000267015.1	RP11-800A18.4	antisense	-2.65477	0.468573	65.4242	6.95e-15	1.49e-13	DOWN
ENSG00000262001.1	DLGAP1-AS2	antisense	2.14655	2.42636	65.1385	7.87e-15	1.67e-13	UP
ENSG00000225243.4	RP1-127D3.4	antisense	-2.59731	-3.10737	64.9929	8.39e-15	1.77e-13	DOWN
ENSG00000268812.3	RP1-102K2.8	antisense	2.22748	-0.570274	64.9742	8.46e-15	1.78e-13	UP
ENSG00000250451.4	HOXC-AS1	antisense	3.52166	-0.924807	64.8165	9.06e-15	1.9e-13	UP
ENSG00000261068.2	RP11-7K24.3	lincRNA	-2.06974	2.74587	64.5517	1.02e-14	2.13e-13	DOWN
ENSG00000247416.2	RP11-629G13.1	antisense	-2.51715	-2.91814	64.448	1.06e-14	2.22e-13	DOWN
ENSG00000232160.5	RAP2C-AS1	antisense	-1.24918	1.14972	64.1611	1.21e-14	2.49e-13	DOWN
ENSG00000229228.1	LINC00582	antisense	-2.17127	-2.41669	63.6227	1.53e-14	3.11e-13	DOWN
ENSG00000259237.1	RP11-209E8.1	lincRNA	-2.99569	-3.29442	63.5834	1.56e-14	3.17e-13	DOWN
ENSG00000214614.2	RP11-989E6.3	lincRNA	-2.93517	-4.46637	63.5405	1.59e-14	3.22e-13	DOWN
ENSG00000213468.3	FIRRE	lincRNA	3.31882	0.0210326	63.4762	1.63e-14	3.31e-13	UP
ENSG00000259153.1	RP6-65G23.3	lincRNA	-1.57677	0.69129	63.393	1.69e-14	3.42e-13	DOWN
ENSG00000227388.2	RP11-112J3.16	lincRNA	1.68768	-0.584889	63.3802	1.7e-14	3.44e-13	UP
ENSG00000279489.1	RP11-392A14.8	TEC	-2.15592	-2.94587	63.2646	1.79e-14	3.6e-13	DOWN
ENSG00000276672.1	RP11-142E9.1	sense_intronic	1.66824	0.991229	63.1883	1.85e-14	3.71e-13	UP
ENSG00000243069.6	ARHGEF26-AS1	processed_transcript	-2.34459	-0.796335	63.1161	1.91e-14	3.83e-13	DOWN
ENSG00000197085.10	NPSR1-AS1	processed_transcript	4.99048	-0.310971	62.5988	2.4e-14	4.75e-13	UP
ENSG00000279192.1	PWAR5	TEC	-2.10329	0.280967	61.9551	3.19e-14	6.18e-13	DOWN
ENSG00000177788.5	RP5-1061H20.4	lincRNA	1.46932	-0.331827	61.5408	3.83e-14	7.28e-13	UP
ENSG00000266601.1	RP11-6N17.3	antisense	-1.13396	-1.32747	61.5311	3.84e-14	7.3e-13	DOWN
ENSG00000231062.1	AC103563.9	antisense	-3.44128	-2.07073	61.5243	3.86e-14	7.33e-13	DOWN
ENSG00000232192.1	RP11-62I21.1	antisense	3.3703	-1.26634	61.458	3.97e-14	7.53e-13	UP
ENSG00000231607.7	DLEU2	antisense	1.50634	2.81294	61.4129	4.05e-14	7.66e-13	UP
ENSG00000230316.5	FEZF1-AS1	antisense	4.62843	2.40223	60.8005	5.31e-14	9.87e-13	UP
ENSG00000232352.1	SEMA3B-AS1	antisense	-1.58302	-1.28162	60.7401	5.45e-14	1.01e-12	DOWN
ENSG00000258441.1	LINC00641	processed_transcript	-1.31347	3.24476	60.5713	5.87e-14	1.09e-12	DOWN
ENSG00000229152.2	ANKRD10-IT1	sense_intronic	1.47549	2.5364	60.4879	6.09e-14	1.12e-12	UP
ENSG00000230084.4	RP4-613B23.1	antisense	-1.14011	-1.20169	60.0467	7.41e-14	1.35e-12	DOWN
ENSG00000237686.5	RP5-1120P11.1	antisense	3.52595	1.40418	60.0267	7.47e-14	1.36e-12	UP
ENSG00000262179.2	RP1-302G2.5	lincRNA	-1.87621	-0.938047	59.7997	8.26e-14	1.49e-12	DOWN
ENSG00000257219.4	RP11-54A9.1	lincRNA	2.75729	-2.22943	59.417	9.79e-14	1.75e-12	UP
ENSG00000234362.4	AC104654.2	lincRNA	3.5113	-1.49375	59.4003	9.86e-14	1.76e-12	UP
ENSG00000257698.1	RP11-620J15.3	lincRNA	-1.36189	0.582921	59.1292	1.11e-13	1.96e-12	DOWN
ENSG00000197301.6	RP11-366L20.2	antisense	2.92162	0.74669	58.7412	1.32e-13	2.3e-12	UP
ENSG00000246366.5	RP11-382J12.1	antisense	1.79274	0.252363	58.5782	1.42e-13	2.46e-12	UP
ENSG00000270210.1	RP11-373D23.3	lincRNA	-1.45392	0.150376	58.5513	1.44e-13	2.49e-12	DOWN
ENSG00000261327.4	RP11-863P13.3	lincRNA	3.02998	-1.27827	58.4657	1.49e-13	2.58e-12	UP
ENSG00000259291.2	RP11-617F23.1	antisense	-1.58931	3.25845	58.3055	1.6e-13	2.75e-12	DOWN
ENSG00000281386.1	RP11-237N19.3	lincRNA	-2.94105	-3.70953	58.19	1.69e-13	2.89e-12	DOWN
ENSG00000281406.1	BLACAT1	lincRNA	2.94847	2.16671	58.1515	1.72e-13	2.93e-12	UP
ENSG00000256540.1	RP11-598F7.6	lincRNA	1.93661	-0.873977	57.7048	2.1e-13	3.52e-12	UP
ENSG00000279191.1	RP11-803D5.1	TEC	2.28543	-0.266424	57.6987	2.1e-13	3.52e-12	UP
ENSG00000261496.1	RP13-514E23.1	sense_overlapping	-2.07106	-1.67754	57.6854	2.11e-13	3.54e-12	DOWN
ENSG00000274370.1	AC144831.3	lincRNA	-1.51992	-1.34238	57.6119	2.18e-13	3.65e-12	DOWN
ENSG00000237978.4	KCNMB2-AS1	antisense	4.79768	0.370086	57.4863	2.31e-13	3.84e-12	UP
ENSG00000196972.7	LINC00087	lincRNA	-1.55222	0.0930457	57.4637	2.33e-13	3.87e-12	DOWN
ENSG00000224220.1	AC104699.1	antisense	-1.84708	-0.925413	57.4628	2.33e-13	3.87e-12	DOWN
ENSG00000249679.1	RP11-279O9.4	antisense	-1.53234	-2.1773	57.2808	2.53e-13	4.18e-12	DOWN
ENSG00000269186.1	LINC01082	lincRNA	-2.09151	-0.353793	57.267	2.55e-13	4.2e-12	DOWN
ENSG00000270977.1	AC015849.16	lincRNA	2.43693	-0.0232961	57.2544	2.56e-13	4.22e-12	UP
ENSG00000174403.14	C20orf166-AS1	antisense	-2.71898	0.508353	57.2319	2.59e-13	4.26e-12	DOWN
ENSG00000281205.1	LINC00950	lincRNA	-1.6652	0.591326	57.2143	2.61e-13	4.29e-12	DOWN
ENSG00000270190.1	RP11-803D5.4	lincRNA	2.68599	-1.17117	57.0658	2.79e-13	4.55e-12	UP
ENSG00000261616.1	RP11-6O2.3	antisense	-2.42725	1.20919	56.9833	2.89e-13	4.72e-12	DOWN
ENSG00000234072.1	AC074117.10	antisense	1.05061	2.69378	56.9634	2.92e-13	4.75e-12	UP
ENSG00000249550.5	LINC01234	lincRNA	6.39792	1.9626	56.9288	2.97e-13	4.82e-12	UP
ENSG00000152931.7	PART1	lincRNA	-2.49354	2.42349	56.9055	3e-13	4.87e-12	DOWN
ENSG00000269293.2	ZSCAN16-AS1	antisense	-1.04647	1.99734	56.7803	3.17e-13	5.12e-12	DOWN
ENSG00000225506.2	CYP4A22-AS1	lincRNA	2.34551	-1.47271	56.7216	3.25e-13	5.25e-12	UP
ENSG00000197670.6	RP4-724E16.2	antisense	1.61722	0.626155	56.6637	3.33e-13	5.37e-12	UP
ENSG00000270547.4	LINC01235	lincRNA	2.758	0.970678	56.4164	3.72e-13	5.97e-12	UP
ENSG00000235652.6	RP11-545I5.3	antisense	-1.15685	0.713486	56.3228	3.88e-13	6.2e-12	DOWN
ENSG00000260757.1	RP11-120K18.2	sense_overlapping	3.45125	-2.52499	55.9234	4.64e-13	7.33e-12	UP
ENSG00000261600.1	RP11-575H3.1	lincRNA	-2.3005	-2.37453	55.6755	5.19e-13	8.13e-12	DOWN
ENSG00000260401.1	RP11-800A3.4	sense_overlapping	-1.99723	2.10473	55.4033	5.86e-13	9.12e-12	DOWN
ENSG00000235295.1	FLJ41941	lincRNA	-2.17772	-3.30001	55.3937	5.88e-13	9.15e-12	DOWN
ENSG00000267454.4	ZNF582-AS1	lincRNA	-1.53433	-0.716313	55.3202	6.08e-13	9.42e-12	DOWN
ENSG00000204706.13	MAMDC2-AS1	antisense	-1.51639	-0.799749	54.6611	8.17e-13	1.25e-11	DOWN
ENSG00000237489.2	LINC00959	lincRNA	-1.05055	0.0741784	54.3996	9.19e-13	1.39e-11	DOWN
ENSG00000225342.2	AC079630.4	antisense	-1.52902	-1.56004	54.3235	9.51e-13	1.44e-11	DOWN
ENSG00000250360.1	CTD-2089N3.1	lincRNA	-2.05026	-0.814419	54.2556	9.81e-13	1.48e-11	DOWN
ENSG00000279347.1	RP11-85I17.2	TEC	2.12063	-1.58264	54.1758	1.02e-12	1.53e-11	UP
ENSG00000279699.1	RP1-102K2.9	TEC	-1.85009	-2.655	53.9893	1.11e-12	1.66e-11	DOWN
ENSG00000227373.4	RP11-160H22.5	lincRNA	-1.40767	-2.23996	53.9717	1.11e-12	1.67e-11	DOWN
ENSG00000224905.5	AP001347.6	antisense	-1.91836	-0.61914	53.5635	1.34e-12	1.98e-11	DOWN
ENSG00000230746.1	AC006007.1	lincRNA	-2.99188	-3.45189	53.5025	1.38e-12	2.03e-11	DOWN
ENSG00000228203.5	RNF144A-AS1	processed_transcript	2.19735	-0.112865	53.4816	1.39e-12	2.05e-11	UP
ENSG00000266401.1	RP11-874J12.4	antisense	4.3807	-1.37366	53.472	1.4e-12	2.05e-11	UP
ENSG00000260476.1	RP11-254F7.1	lincRNA	6.16233	-2.7772	53.6091	1.49e-12	2.18e-11	UP
ENSG00000266835.4	LINC01540	lincRNA	2.10051	-0.638678	53.0468	1.69e-12	2.45e-11	UP
ENSG00000267640.4	CTD-2554C21.2	lincRNA	-1.99576	-1.28637	53.0463	1.69e-12	2.45e-11	DOWN
ENSG00000239268.2	RP11-384F7.2	lincRNA	-2.58083	-3.54032	52.9292	1.78e-12	2.58e-11	DOWN
ENSG00000228541.1	AC093159.1	lincRNA	-2.11159	-3.25905	52.851	1.84e-12	2.66e-11	DOWN
ENSG00000272205.1	RP11-277B15.3	lincRNA	1.57295	-1.2287	52.7748	1.91e-12	2.75e-11	UP
ENSG00000279484.1	KLHL30-AS1	TEC	-2.19884	-2.91894	52.6306	2.04e-12	2.92e-11	DOWN
ENSG00000268941.2	RP5-907D15.4	lincRNA	4.47562	-1.75237	52.3176	2.35e-12	3.34e-11	UP
ENSG00000246334.2	PRR7-AS1	antisense	1.67862	0.000487454	52.2382	2.43e-12	3.46e-11	UP
ENSG00000203808.9	BVES-AS1	antisense	-2.20006	-1.53645	52.1026	2.59e-12	3.66e-11	DOWN
ENSG00000275437.1	RP5-908M14.10	sense_intronic	1.99873	0.731719	52.0276	2.67e-12	3.78e-11	UP
ENSG00000230825.1	AC005532.5	processed_transcript	-2.24355	-0.432827	51.9466	2.78e-12	3.91e-11	DOWN
ENSG00000272720.1	CTA-228A9.3	lincRNA	1.63474	0.887024	51.8925	2.84e-12	4e-11	UP
ENSG00000260261.1	RP11-480A16.1	lincRNA	1.49377	0.797696	51.8859	2.85e-12	4.01e-11	UP
ENSG00000279048.1	RP11-511H23.2	TEC	1.46021	-0.702222	51.8796	2.86e-12	4.02e-11	UP
ENSG00000229404.4	LINC00858	lincRNA	4.2604	0.0191124	51.7677	3.01e-12	4.22e-11	UP
ENSG00000230709.1	AC104024.1	lincRNA	-1.98378	-2.65924	51.689	3.12e-12	4.36e-11	DOWN
ENSG00000237187.7	NR2F1-AS1	antisense	-1.46057	1.9961	51.3117	3.7e-12	5.13e-11	DOWN
ENSG00000224511.1	LINC00365	lincRNA	-2.20159	1.05602	51.262	3.78e-12	5.24e-11	DOWN
ENSG00000228742.8	RP5-884M6.1	lincRNA	3.96364	1.18162	51.184	3.92e-12	5.42e-11	UP
ENSG00000272945.1	CTD-3216D2.5	sense_intronic	1.87402	-1.96198	51.1151	4.04e-12	5.58e-11	UP
ENSG00000230479.1	AP000695.6	antisense	2.11143	-0.741217	51.051	4.16e-12	5.73e-11	UP
ENSG00000259658.3	RP11-89K11.1	lincRNA	-1.57352	-2.23151	50.9841	4.29e-12	5.9e-11	DOWN
ENSG00000243550.2	LINC01214	lincRNA	-2.77448	-3.58632	50.5471	5.23e-12	7.08e-11	DOWN
ENSG00000231407.4	RP11-576I22.2	antisense	1.92107	-1.30509	50.3606	5.69e-12	7.64e-11	UP
ENSG00000224318.4	CHL1-AS2	processed_transcript	-2.34415	-3.09023	50.3275	5.78e-12	7.75e-11	DOWN
ENSG00000250734.2	RP11-404E16.1	antisense	-1.51749	-0.979497	50.3122	5.82e-12	7.79e-11	DOWN
ENSG00000224397.4	LINC01272	lincRNA	1.86429	2.33539	50.2059	6.1e-12	8.15e-11	UP
ENSG00000273373.1	RP5-1074L1.4	antisense	1.49321	1.81325	50.1794	6.18e-12	8.23e-11	UP
ENSG00000237857.2	RP11-435O5.2	lincRNA	1.52563	0.126231	50.0399	6.58e-12	8.73e-11	UP
ENSG00000235837.1	AC073333.8	antisense	1.41239	-1.3499	49.9707	6.79e-12	9e-11	UP
ENSG00000278811.3	LINC00624	antisense	1.50228	0.154688	49.7878	7.38e-12	9.72e-11	UP
ENSG00000166770.9	ZNF667-AS1	lincRNA	-1.5802	2.34625	49.7867	7.38e-12	9.72e-11	DOWN
ENSG00000257596.1	RP11-968A15.2	antisense	1.78753	-0.860731	49.738	7.55e-12	9.91e-11	UP
ENSG00000258247.1	RP11-167N24.6	lincRNA	-3.02245	-1.22955	49.7163	7.63e-12	1e-10	DOWN
ENSG00000248174.4	RP11-148L24.1	lincRNA	-2.61144	-1.78211	49.6284	7.94e-12	1.04e-10	DOWN
ENSG00000263429.3	LINC00675	lincRNA	-2.1088	3.77866	49.622	7.96e-12	1.04e-10	DOWN
ENSG00000224078.11	SNHG14	processed_transcript	-1.70652	4.11225	49.6031	8.03e-12	1.05e-10	DOWN
ENSG00000278987.1	LA16c-431H6.7	TEC	1.43681	-0.63609	49.3734	8.91e-12	1.16e-10	UP
ENSG00000272599.2	RP11-152N13.16	antisense	1.28795	0.61093	49.3107	9.17e-12	1.19e-10	UP
ENSG00000267328.1	AC002398.12	antisense	-2.57605	-1.41417	49.2663	9.36e-12	1.21e-10	DOWN
ENSG00000236772.1	RP5-1184F4.5	antisense	1.75096	-0.553517	49.2475	9.43e-12	1.22e-10	UP
ENSG00000280129.1	RP11-298I3.3	TEC	1.45593	-1.15677	49.2324	9.5e-12	1.22e-10	UP
ENSG00000236008.1	AC011747.4	lincRNA	1.65717	1.13207	49.2314	9.5e-12	1.22e-10	UP
ENSG00000261008.5	LINC01572	lincRNA	1.34597	-0.0930951	49.1591	9.82e-12	1.26e-10	UP
ENSG00000230061.2	TRPM2-AS	antisense	3.12542	1.93399	49.0847	1.02e-11	1.3e-10	UP
ENSG00000253187.2	HOXA10-AS	antisense	4.03906	-0.0430997	49.0765	1.02e-11	1.3e-10	UP
ENSG00000237125.7	HAND2-AS1	antisense	-2.86921	3.75499	49.0329	1.04e-11	1.33e-10	DOWN
ENSG00000223774.4	RP11-307B6.3	antisense	-2.48304	-2.42453	48.9664	1.07e-11	1.36e-10	DOWN
ENSG00000270823.1	RP11-2E11.6	antisense	1.63568	-2.01248	48.9254	1.09e-11	1.39e-10	UP
ENSG00000260912.1	RP11-363E7.4	sense_overlapping	-1.66089	4.06778	48.9198	1.1e-11	1.39e-10	DOWN
ENSG00000276931.1	RP11-161M6.6	sense_intronic	1.61542	-1.81399	48.718	1.2e-11	1.52e-10	UP
ENSG00000250538.4	RP11-92A5.2	antisense	-2.69747	-4.00183	48.7107	1.2e-11	1.52e-10	DOWN
ENSG00000225187.1	AC073283.7	antisense	2.25051	-1.19168	48.5621	1.29e-11	1.62e-10	UP
ENSG00000272711.1	RP11-259N19.1	lincRNA	1.54553	0.0848011	48.529	1.31e-11	1.64e-10	UP
ENSG00000272143.1	FGF14-AS2	lincRNA	-1.8334	-0.479197	48.5288	1.31e-11	1.64e-10	DOWN
ENSG00000270021.1	CTC-203F4.2	antisense	-1.18607	-1.03894	48.519	1.31e-11	1.65e-10	DOWN
ENSG00000231226.1	TRIM31-AS1	antisense	2.05999	0.10435	48.2235	1.5e-11	1.87e-10	UP
ENSG00000230185.4	C9orf147	antisense	-1.15039	-0.702863	48.0751	1.61e-11	1.99e-10	DOWN
ENSG00000249001.4	RP11-742B18.1	antisense	4.96993	-1.86399	47.9715	1.69e-11	2.08e-10	UP
ENSG00000249859.6	PVT1	lincRNA	1.81693	4.06907	47.8306	1.8e-11	2.2e-10	UP
ENSG00000224260.5	RP1-272L16.1	lincRNA	-2.89224	-3.2635	47.7557	1.86e-11	2.27e-10	DOWN
ENSG00000274964.1	RP11-817I4.1	sense_intronic	1.20364	0.472526	47.7198	1.89e-11	2.31e-10	UP
ENSG00000280551.1	RP11-358D17.2	TEC	-2.23892	-0.107671	47.6601	1.95e-11	2.37e-10	DOWN
ENSG00000281398.1	SNHG4	processed_transcript	1.32233	1.50699	47.5909	2.01e-11	2.44e-10	UP
ENSG00000259807.1	RP11-426C22.4	lincRNA	1.8464	-0.914475	47.5354	2.06e-11	2.5e-10	UP
ENSG00000260976.1	GS1-120K12.4	lincRNA	5.03808	-3.06539	47.4586	2.13e-11	2.58e-10	UP
ENSG00000136275.9	C7orf69	antisense	3.71044	-3.33106	47.444	2.15e-11	2.59e-10	UP
ENSG00000273151.1	RP11-449P15.2	antisense	1.57054	2.78459	47.2622	2.33e-11	2.8e-10	UP
ENSG00000254605.1	RP11-626H12.2	lincRNA	2.3889	-0.0611562	47.0201	2.61e-11	3.1e-10	UP
ENSG00000261064.1	RP11-1000B6.3	lincRNA	-1.29523	-1.07462	46.9287	2.72e-11	3.22e-10	DOWN
ENSG00000251144.1	CTD-2532K18.2	lincRNA	5.34218	-2.81626	46.6775	3.05e-11	3.59e-10	UP
ENSG00000205488.7	CALML3-AS1	antisense	-2.64714	0.0151042	46.3961	3.47e-11	4.06e-10	DOWN
ENSG00000224903.1	AC005534.8	antisense	2.20513	-2.31687	46.3015	3.62e-11	4.22e-10	UP
ENSG00000262585.1	RP11-353N14.5	lincRNA	2.09977	1.08742	46.2827	3.65e-11	4.25e-10	UP
ENSG00000267892.1	CTD-2540F13.2	antisense	2.31469	0.488145	46.268	3.68e-11	4.27e-10	UP
ENSG00000261268.1	RP11-308D13.3	lincRNA	-2.47709	-3.05047	46.1296	3.92e-11	4.54e-10	DOWN
ENSG00000236347.1	RP11-346D19.1	lincRNA	4.62901	-1.96424	46.087	4e-11	4.62e-10	UP
ENSG00000267034.1	RP11-384O8.1	lincRNA	-2.08521	-1.16212	46.0843	4e-11	4.62e-10	DOWN
ENSG00000236740.5	RP11-411K7.1	lincRNA	-2.10461	-0.982819	46.0802	4.01e-11	4.63e-10	DOWN
ENSG00000267653.1	RP1-193H18.3	lincRNA	-2.21527	-2.85998	45.8259	4.5e-11	5.17e-10	DOWN
ENSG00000224271.4	RP11-191L9.4	lincRNA	5.49915	-0.758669	45.7438	4.68e-11	5.36e-10	UP
ENSG00000248994.1	RP11-259O2.1	lincRNA	-2.23803	-2.75469	45.7282	4.71e-11	5.39e-10	DOWN
ENSG00000259439.2	RP11-89K21.1	lincRNA	4.61331	1.83033	45.7001	4.78e-11	5.46e-10	UP
ENSG00000255559.1	ZNF252P-AS1	antisense	1.41367	-0.582976	45.6844	4.81e-11	5.49e-10	UP
ENSG00000224817.1	RP11-190J1.3	lincRNA	4.34742	-1.358	45.479	5.29e-11	5.98e-10	UP
ENSG00000268798.1	CTB-25B13.5	lincRNA	-1.09382	-1.4453	45.4178	5.43e-11	6.14e-10	DOWN
ENSG00000230834.1	AC068580.7	lincRNA	4.56101	-1.2531	45.4069	5.46e-11	6.17e-10	UP
ENSG00000279026.1	RP3-414A15.12	TEC	-1.22516	-0.602341	45.3198	5.68e-11	6.39e-10	DOWN
ENSG00000272274.1	LINC00551	lincRNA	-2.36646	-3.80602	45.2599	5.84e-11	6.56e-10	DOWN
ENSG00000224957.4	LINC01266	lincRNA	-1.97711	-1.74333	45.2281	5.93e-11	6.64e-10	DOWN
ENSG00000260992.1	DOCK9-AS2	antisense	-1.20722	-0.791462	45.2015	6e-11	6.71e-10	DOWN
ENSG00000167912.5	RP11-25K19.1	antisense	-1.50442	0.992564	45.1971	6.01e-11	6.72e-10	DOWN
ENSG00000225194.2	LINC00092	lincRNA	-1.53929	-0.476266	44.9849	6.63e-11	7.37e-10	DOWN
ENSG00000223485.1	RP11-417E7.1	lincRNA	2.39488	-1.26871	44.8668	7e-11	7.76e-10	UP
ENSG00000263745.4	RP11-161I6.2	lincRNA	3.60041	-1.63128	44.8349	7.1e-11	7.86e-10	UP
ENSG00000246375.2	RP11-10L7.1	lincRNA	-1.95085	-2.9526	44.6211	7.84e-11	8.63e-10	DOWN
ENSG00000180769.7	WDFY3-AS2	processed_transcript	-1.00167	0.625987	44.582	7.98e-11	8.78e-10	DOWN
ENSG00000231768.1	LINC01354	lincRNA	-1.93556	-1.7537	44.5708	8.02e-11	8.81e-10	DOWN
ENSG00000235523.1	RP11-63P12.7	lincRNA	-2.17721	-2.43652	44.4523	8.47e-11	9.26e-10	DOWN
ENSG00000271858.4	CYB561D2	antisense	-1.07425	-0.165143	44.3466	8.89e-11	9.69e-10	DOWN
ENSG00000254237.4	RP11-115J16.2	lincRNA	-2.62021	-3.35268	44.3263	8.98e-11	9.77e-10	DOWN
ENSG00000272540.1	XXbac-BPG252P9.9	antisense	1.17161	-1.58935	44.323	8.99e-11	9.78e-10	UP
ENSG00000256654.2	RP11-429A20.4	lincRNA	-2.59026	-3.49081	44.3073	9.06e-11	9.85e-10	DOWN
ENSG00000250274.1	CTB-114C7.4	lincRNA	2.21112	-2.29951	44.2727	9.2e-11	9.99e-10	UP
ENSG00000250899.3	RP11-253E3.3	lincRNA	1.11843	2.34627	44.2095	9.47e-11	1.03e-09	UP
ENSG00000235934.1	AC007405.8	antisense	4.67717	-2.939	44.1645	9.67e-11	1.05e-09	UP
ENSG00000232527.6	RP11-14N7.2	lincRNA	-1.36446	-1.18262	44.1431	9.77e-11	1.05e-09	DOWN
ENSG00000233682.3	RP11-13P5.2	antisense	3.0969	-2.12869	44.1294	9.83e-11	1.06e-09	UP
ENSG00000261373.1	VPS9D1-AS1	antisense	1.80865	3.40007	43.9982	1.04e-10	1.12e-09	UP
ENSG00000269967.1	RP11-84A19.4	lincRNA	1.69814	-1.60085	43.9028	1.09e-10	1.17e-09	UP
ENSG00000177335.9	C8orf31	processed_transcript	2.84018	2.25299	43.6013	1.25e-10	1.33e-09	UP
ENSG00000230910.2	RP3-525N10.2	antisense	-1.9897	-2.00461	43.5076	1.31e-10	1.39e-09	DOWN
ENSG00000255248.5	RP11-166D19.1	sense_overlapping	-1.81574	4.13605	43.4295	1.36e-10	1.44e-09	DOWN
ENSG00000277938.1	RP5-965G21.3	lincRNA	1.45427	0.797458	43.3607	1.4e-10	1.48e-09	UP
ENSG00000224721.1	AC007182.6	antisense	-2.29358	-1.62769	43.2164	1.5e-10	1.58e-09	DOWN
ENSG00000267304.1	AC004637.1	antisense	-1.93065	-2.62553	43.1805	1.52e-10	1.6e-09	DOWN
ENSG00000261039.2	RP11-417E7.2	lincRNA	3.95846	-1.75899	43.1497	1.55e-10	1.62e-09	UP
ENSG00000231367.4	AC016995.3	lincRNA	-1.86652	-1.91021	43.0035	1.65e-10	1.73e-09	DOWN
ENSG00000251615.3	RP11-774O3.3	lincRNA	-1.19581	1.74792	42.9388	1.7e-10	1.78e-09	DOWN
ENSG00000272455.1	RP4-758J18.13	lincRNA	1.09916	0.853026	42.7826	1.83e-10	1.9e-09	UP
ENSG00000278058.1	RP11-70D24.2	lincRNA	-1.48851	-2.33977	42.7267	1.88e-10	1.95e-09	DOWN
ENSG00000274818.1	RP1-292L20.3	lincRNA	-1.122	-2.04218	42.7043	1.9e-10	1.96e-09	DOWN
ENSG00000274943.1	RP11-351C21.2	sense_intronic	1.57037	-1.78078	42.6899	1.91e-10	1.98e-09	UP
ENSG00000244124.1	ATP1B3-AS1	antisense	-1.33659	-1.6003	42.6495	1.95e-10	2.01e-09	DOWN
ENSG00000235277.1	AF127577.8	antisense	4.56048	-1.63768	42.64	1.96e-10	2.02e-09	UP
ENSG00000225361.3	PPP1R26-AS1	antisense	1.20828	0.960318	42.5085	2.08e-10	2.13e-09	UP
ENSG00000235884.3	LINC00941	lincRNA	3.30785	1.45323	42.4797	2.11e-10	2.16e-09	UP
ENSG00000265542.4	RP11-60A24.3	lincRNA	-2.03714	-3.34793	42.4306	2.16e-10	2.2e-09	DOWN
ENSG00000266783.1	RP11-715F3.2	sense_intronic	1.20236	-1.02128	42.4188	2.17e-10	2.21e-09	UP
ENSG00000281344.1	HELLPAR	macro_lncRNA	1.70301	2.3304	42.3852	2.2e-10	2.24e-09	UP
ENSG00000218416.4	PP14571	processed_transcript	-2.27501	-0.881559	42.3704	2.22e-10	2.25e-09	DOWN
ENSG00000258789.1	RP11-507K2.3	antisense	-1.14987	-1.74541	42.3525	2.23e-10	2.27e-09	DOWN
ENSG00000273821.1	RP5-963E22.6	lincRNA	1.96705	-1.94795	42.3312	2.26e-10	2.29e-09	UP
ENSG00000245614.3	DDX11-AS1	antisense	1.34975	-0.407403	42.2754	2.32e-10	2.34e-09	UP
ENSG00000269899.1	RP11-589N15.2	sense_intronic	1.42656	0.414134	42.2657	2.33e-10	2.35e-09	UP
ENSG00000232850.3	PTGES2-AS1	lincRNA	2.73137	-0.698942	42.2413	2.35e-10	2.37e-09	UP
ENSG00000276317.1	RP11-93B14.10	antisense	-1.23958	0.172782	42.2154	2.38e-10	2.4e-09	DOWN
ENSG00000229019.1	RP11-88I18.3	sense_intronic	-2.32231	-3.2694	41.9717	2.67e-10	2.67e-09	DOWN
ENSG00000281852.1	LINC00891	lincRNA	-1.74944	-1.97104	41.9372	2.71e-10	2.71e-09	DOWN
ENSG00000233536.2	RP11-867G2.5	lincRNA	4.09988	-2.60424	41.8253	2.85e-10	2.84e-09	UP
ENSG00000231081.1	RP4-760C5.3	lincRNA	2.09462	-1.88794	41.811	2.87e-10	2.86e-09	UP
ENSG00000278934.1	CTD-2006M22.2	TEC	-1.75417	-0.945194	41.8077	2.88e-10	2.86e-09	DOWN
ENSG00000250874.1	CTC-480C2.1	lincRNA	6.40021	-2.16504	41.7933	2.9e-10	2.88e-09	UP
ENSG00000261390.4	RP11-345M22.2	lincRNA	-1.40234	-1.3477	41.7283	2.98e-10	2.96e-09	DOWN
ENSG00000274976.1	RP11-8P13.5	sense_intronic	1.8024	-0.951257	41.6749	3.06e-10	3.03e-09	UP
ENSG00000268388.4	FENDRR	lincRNA	-1.60876	4.40433	41.5895	3.19e-10	3.14e-09	DOWN
ENSG00000260367.2	RP11-264B17.4	antisense	1.01858	-1.13354	41.5176	3.29e-10	3.24e-09	UP
ENSG00000261971.5	MMP25-AS1	antisense	1.24008	2.90779	41.4878	3.34e-10	3.29e-09	UP
ENSG00000234807.5	LINC01135	lincRNA	-1.27027	-2.31467	41.4668	3.37e-10	3.31e-09	DOWN
ENSG00000261742.4	LINC00922	lincRNA	4.03992	-2.1596	41.4297	3.43e-10	3.37e-09	UP
ENSG00000262172.1	CTD-2529O21.1	sense_intronic	2.17418	-1.82605	41.3633	3.54e-10	3.47e-09	UP
ENSG00000280422.1	RP11-155D18.13	TEC	-1.21007	-1.605	41.3479	3.56e-10	3.49e-09	DOWN
ENSG00000272734.1	ADIRF-AS1	processed_transcript	-1.21535	1.66948	41.2961	3.65e-10	3.57e-09	DOWN
ENSG00000269951.1	RP11-797A18.6	sense_intronic	1.5583	-0.0664578	41.2762	3.68e-10	3.6e-09	UP
ENSG00000236200.4	KDM4A-AS1	antisense	1.01251	-0.236399	41.2619	3.71e-10	3.63e-09	UP
ENSG00000163009.7	C2orf48	lincRNA	2.27353	-0.0556533	41.1642	3.88e-10	3.78e-09	UP
ENSG00000261672.1	RP11-475B2.1	lincRNA	-2.35771	-3.22246	41.1419	3.92e-10	3.82e-09	DOWN
ENSG00000280439.1	RP4-568B10.1	TEC	-2.01356	-2.75191	41.1137	3.97e-10	3.86e-09	DOWN
ENSG00000227051.5	C14orf132	lincRNA	-1.63137	4.37908	41.1124	3.98e-10	3.87e-09	DOWN
ENSG00000256139.2	RP11-968O1.5	sense_overlapping	-1.23375	-0.131352	41.0352	4.12e-10	3.99e-09	DOWN
ENSG00000278309.1	RP11-102K13.5	lincRNA	-2.11195	0.784822	40.9506	4.29e-10	4.14e-09	DOWN
ENSG00000238062.4	SPATA3-AS1	lincRNA	2.4291	-1.06437	40.89	4.41e-10	4.25e-09	UP
ENSG00000264177.1	RP1-37N7.1	antisense	-2.00345	-2.5472	40.8032	4.59e-10	4.4e-09	DOWN
ENSG00000274956.2	UG0898H09	lincRNA	-2.18052	-0.349824	40.7902	4.62e-10	4.42e-09	DOWN
ENSG00000258661.1	RP11-964E11.2	antisense	-2.79603	-1.87767	40.6394	4.95e-10	4.71e-09	DOWN
ENSG00000231731.6	AC010976.2	antisense	1.14917	0.454805	40.6241	4.99e-10	4.73e-09	UP
ENSG00000232046.5	AC007392.3	lincRNA	-1.79305	-2.11018	40.5296	5.21e-10	4.93e-09	DOWN
ENSG00000266729.4	DSG1-AS1	antisense	-2.58272	-0.878732	40.4904	5.31e-10	5.01e-09	DOWN
ENSG00000272944.1	CTD-2308L22.1	antisense	-1.698	-2.02944	40.4627	5.37e-10	5.07e-09	DOWN
ENSG00000274979.1	RP11-1143G9.5	lincRNA	3.11889	2.78437	40.4547	5.4e-10	5.09e-09	UP
ENSG00000227136.2	LINC00595	lincRNA	-2.02931	-2.26349	40.3566	5.65e-10	5.29e-09	DOWN
ENSG00000272183.1	RP11-523H20.3	antisense	1.51536	-0.850551	40.3057	5.78e-10	5.41e-09	UP
ENSG00000263065.1	AF001548.6	antisense	-2.27967	-0.0992097	40.1332	6.27e-10	5.85e-09	DOWN
ENSG00000178947.8	LINC00086	lincRNA	-1.53486	0.751106	40.1305	6.27e-10	5.85e-09	DOWN
ENSG00000242759.5	LINC00882	lincRNA	-1.40329	-1.31839	40.0928	6.39e-10	5.94e-09	DOWN
ENSG00000272088.1	RP11-168F9.2	lincRNA	2.3007	-1.4993	40.058	6.49e-10	6.03e-09	UP
ENSG00000253438.2	PCAT1	lincRNA	1.79207	-0.838627	40.0162	6.62e-10	6.14e-09	UP
ENSG00000235501.4	RP4-639F20.1	antisense	-1.18642	1.54117	40.01	6.64e-10	6.15e-09	DOWN
ENSG00000245468.3	RP11-367J11.3	lincRNA	-1.22393	-1.48817	39.9387	6.86e-10	6.35e-09	DOWN
ENSG00000263812.4	LINC00908	lincRNA	-1.56111	-2.3929	39.9351	6.87e-10	6.36e-09	DOWN
ENSG00000279495.1	RP11-521B24.4	TEC	1.23267	1.38778	39.8488	7.16e-10	6.61e-09	UP
ENSG00000237989.1	AP001046.5	lincRNA	-1.27857	0.190583	39.7767	7.4e-10	6.82e-09	DOWN
ENSG00000228437.4	RP11-400N13.2	lincRNA	6.56667	0.790683	39.723	7.59e-10	6.99e-09	UP
ENSG00000269974.1	RP11-932O9.10	lincRNA	1.70977	-1.27863	39.6622	7.81e-10	7.16e-09	UP
ENSG00000223382.3	RP1-65J11.1	lincRNA	-1.86269	-1.56226	39.6384	7.89e-10	7.24e-09	DOWN
ENSG00000266869.1	RP6-114E22.1	lincRNA	4.71071	-1.87657	39.6133	7.99e-10	7.32e-09	UP
ENSG00000236790.4	LINC00299	lincRNA	1.7549	-1.0069	39.5905	8.07e-10	7.39e-09	UP
ENSG00000275481.1	RP11-474P2.6	lincRNA	1.47229	-1.46267	39.4818	8.49e-10	7.75e-09	UP
ENSG00000249669.6	MIR143HG	lincRNA	-2.02515	4.3317	39.4552	8.6e-10	7.85e-09	DOWN
ENSG00000242107.2	LINC01100	lincRNA	-2.46558	-4.17481	39.4344	8.68e-10	7.91e-09	DOWN
ENSG00000237352.2	RP11-145M4.3	lincRNA	-1.91124	-3.33399	39.3235	9.14e-10	8.28e-09	DOWN
ENSG00000258867.4	LINC01146	lincRNA	3.01207	-0.344117	39.1263	1e-09	9.03e-09	UP
ENSG00000253649.2	PRSS51	antisense	3.2037	0.27767	38.8883	1.12e-09	1e-08	UP
ENSG00000224272.2	AC114730.3	antisense	3.11637	-0.142164	38.831	1.15e-09	1.03e-08	UP
ENSG00000259663.2	CTD-2314G24.2	antisense	-1.72733	1.6959	38.7922	1.17e-09	1.04e-08	DOWN
ENSG00000186369.8	LINC00643	lincRNA	-2.05787	-2.70404	38.7868	1.18e-09	1.05e-08	DOWN
ENSG00000227719.1	AC006042.6	antisense	1.59354	0.232518	38.7757	1.18e-09	1.05e-08	UP
ENSG00000215417.9	MIR17HG	processed_transcript	1.74516	0.7129	38.7053	1.22e-09	1.08e-08	UP
ENSG00000271754.1	RP3-337H4.9	antisense	1.54434	-0.687347	38.655	1.25e-09	1.11e-08	UP
ENSG00000273478.1	RP11-465N4.5	antisense	1.1041	0.764926	38.5467	1.31e-09	1.16e-08	UP
ENSG00000269194.1	AC006942.4	antisense	-1.2235	-1.77507	38.5325	1.32e-09	1.17e-08	DOWN
ENSG00000261211.1	RP1-80N2.3	lincRNA	1.35275	0.261295	38.5222	1.33e-09	1.17e-08	UP
ENSG00000235601.1	BARX1-AS1	lincRNA	-2.06628	-0.254752	38.4869	1.35e-09	1.19e-08	DOWN
ENSG00000257270.1	RP11-521B24.5	antisense	1.20925	-0.166607	38.3272	1.46e-09	1.27e-08	UP
ENSG00000271151.1	RP11-394I13.2	lincRNA	1.98016	-0.939758	38.2827	1.49e-09	1.3e-08	UP
ENSG00000260942.1	CAPN10-AS1	antisense	1.01007	0.756721	38.2807	1.49e-09	1.3e-08	UP
ENSG00000272872.1	LL22NC03-N14H11.1	sense_intronic	2.92644	-1.97274	38.2539	1.51e-09	1.31e-08	UP
ENSG00000234336.5	JAZF1-AS1	antisense	-1.50551	-2.5345	38.2477	1.51e-09	1.32e-08	DOWN
ENSG00000261069.3	RP11-701H24.4	lincRNA	-1.81782	-1.77614	38.2286	1.53e-09	1.33e-08	DOWN
ENSG00000259275.2	RP11-522B15.3	lincRNA	-1.32637	0.568421	38.2061	1.54e-09	1.34e-08	DOWN
ENSG00000259225.5	RP11-1008C21.1	lincRNA	2.20304	-1.29245	38.183	1.56e-09	1.35e-08	UP
ENSG00000279114.1	RP3-425C14.5	TEC	1.74794	-1.36744	38.183	1.56e-09	1.35e-08	UP
ENSG00000256967.1	RP11-273B20.1	antisense	1.13484	0.468844	38.18	1.56e-09	1.36e-08	UP
ENSG00000254548.1	RP11-429J17.5	antisense	2.65029	-2.3896	38.1043	1.62e-09	1.4e-08	UP
ENSG00000251138.5	RP11-81H3.2	lincRNA	3.61336	-1.77085	37.9835	1.71e-09	1.48e-08	UP
ENSG00000255666.4	RP11-867G2.6	lincRNA	4.582	-1.84752	37.9208	1.76e-09	1.52e-08	UP
ENSG00000220891.1	LL22NC03-63E9.3	antisense	-2.19253	-3.2956	37.9059	1.78e-09	1.53e-08	DOWN
ENSG00000244675.2	AC108676.1	sense_overlapping	2.58617	-0.102065	37.8881	1.79e-09	1.54e-08	UP
ENSG00000279949.1	RP11-10A14.9	lincRNA	3.11761	-2.69364	37.8264	1.84e-09	1.58e-08	UP
ENSG00000224635.1	RP4-564F22.5	lincRNA	1.80607	-0.999267	37.7643	1.9e-09	1.62e-08	UP
ENSG00000250917.1	RP4-785G19.5	sense_overlapping	1.56534	-1.73908	37.7036	1.95e-09	1.67e-08	UP
ENSG00000258844.1	RP11-259K15.2	lincRNA	-2.47669	-3.08094	37.5721	2.08e-09	1.76e-08	DOWN
ENSG00000234718.6	AC007161.5	lincRNA	-1.35223	-2.44874	37.5649	2.08e-09	1.77e-08	DOWN
ENSG00000229619.3	MBNL1-AS1	antisense	-1.79379	3.29845	37.5489	2.1e-09	1.78e-08	DOWN
ENSG00000272301.1	RP11-111M22.4	lincRNA	1.87854	-1.67879	37.4684	2.18e-09	1.84e-08	UP
ENSG00000225855.5	RUSC1-AS1	antisense	1.06147	2.15906	37.4611	2.19e-09	1.85e-08	UP
ENSG00000233154.4	RP4-655J12.4	lincRNA	1.94543	-2.3066	37.4276	2.22e-09	1.88e-08	UP
ENSG00000214248.2	CTD-3193O13.12	antisense	1.43545	-1.70739	37.3064	2.35e-09	1.98e-08	UP
ENSG00000204241.6	RP11-713P17.3	lincRNA	-1.50005	-1.4194	37.2111	2.46e-09	2.06e-08	DOWN
ENSG00000214353.6	VAC14-AS1	antisense	1.12335	-0.885175	37.1766	2.5e-09	2.09e-08	UP
ENSG00000261061.1	RP11-303E16.2	sense_intronic	1.1351	2.7292	37.1509	2.53e-09	2.12e-08	UP
ENSG00000261655.1	CTD-3064M3.3	sense_overlapping	-1.33227	0.475058	37.1158	2.57e-09	2.15e-08	DOWN
ENSG00000266036.1	RP11-452I5.2	antisense	-1.16133	1.77849	37.1071	2.58e-09	2.16e-08	DOWN
ENSG00000225762.1	LINC01389	antisense	1.63436	-0.592728	37.0771	2.62e-09	2.19e-08	UP
ENSG00000255306.1	RP5-901A4.1	antisense	1.45757	-1.0151	37.0535	2.65e-09	2.21e-08	UP
ENSG00000215866.6	LINC01356	lincRNA	1.97508	-0.305354	37.0199	2.69e-09	2.24e-08	UP
ENSG00000203706.7	SERTAD4-AS1	antisense	-1.59167	1.82714	36.9861	2.73e-09	2.27e-08	DOWN
ENSG00000260686.1	CTB-36H16.2	sense_overlapping	-1.08601	0.740827	36.9546	2.78e-09	2.31e-08	DOWN
ENSG00000237713.1	AC006000.5	lincRNA	4.5395	-3.04031	36.899	2.85e-09	2.36e-08	UP
ENSG00000254367.4	RP11-211C9.1	lincRNA	3.04544	-1.08663	36.8729	2.88e-09	2.39e-08	UP
ENSG00000260025.1	RP11-490M8.1	lincRNA	-1.00358	-0.510819	36.8587	2.9e-09	2.4e-08	DOWN
ENSG00000232973.10	CYP1B1-AS1	antisense	-1.28943	-0.129838	36.7335	3.08e-09	2.54e-08	DOWN
ENSG00000279365.1	KB-176G8.1	TEC	1.37493	-1.78496	36.7049	3.12e-09	2.57e-08	UP
ENSG00000272953.1	RP11-1275H24.2	lincRNA	1.46735	-1.47138	36.6479	3.21e-09	2.64e-08	UP
ENSG00000245149.3	RNF139-AS1	lincRNA	1.00129	1.12238	36.5682	3.33e-09	2.73e-08	UP
ENSG00000279712.1	CTA-280A3.2	lincRNA	4.04367	-1.60814	36.5255	3.4e-09	2.78e-08	UP
ENSG00000278921.2	EPB41L4A-AS2	lincRNA	-1.11555	-0.234957	36.4887	3.46e-09	2.82e-08	DOWN
ENSG00000267452.1	RP11-1018N14.5	lincRNA	2.38916	-2.2262	36.4056	3.59e-09	2.93e-08	UP
ENSG00000267698.1	AC002116.7	antisense	1.11004	-0.897939	36.4051	3.59e-09	2.93e-08	UP
ENSG00000240990.8	HOXA11-AS	antisense	3.65861	1.67897	36.3424	3.7e-09	3.01e-08	UP
ENSG00000204044.6	RP11-465L10.10	antisense	1.86508	-1.45862	36.3366	3.71e-09	3.01e-08	UP
ENSG00000268505.1	RP11-805I24.3	lincRNA	-1.65569	-0.631842	36.3213	3.74e-09	3.03e-08	DOWN
ENSG00000175746.6	C15orf54	lincRNA	2.87759	-2.87486	36.2977	3.78e-09	3.06e-08	UP
ENSG00000277223.1	RP11-578B16.1	sense_intronic	4.38646	-2.61078	36.2947	3.79e-09	3.07e-08	UP
ENSG00000231435.1	AC011747.3	lincRNA	2.11548	-2.33103	36.2921	3.79e-09	3.07e-08	UP
ENSG00000231172.2	AC007099.1	antisense	5.52987	-1.32959	36.2432	3.88e-09	3.14e-08	UP
ENSG00000268754.1	RP11-514D23.2	lincRNA	-1.7527	-2.55005	36.2256	3.91e-09	3.16e-08	DOWN
ENSG00000228549.3	RP11-108M9.3	lincRNA	-1.79261	-1.03407	36.2052	3.95e-09	3.19e-08	DOWN
ENSG00000259865.1	RP11-488L18.10	lincRNA	1.13259	2.73264	36.1708	4.01e-09	3.24e-08	UP
ENSG00000280063.1	RP11-295D4.3	TEC	1.11828	0.763858	36.1304	4.09e-09	3.29e-08	UP
ENSG00000266602.1	RP11-476K15.1	lincRNA	6.04386	-1.60373	36.1258	4.1e-09	3.3e-08	UP
ENSG00000255031.4	RP11-802E16.3	antisense	1.12995	0.486335	36.0545	4.24e-09	3.4e-08	UP
ENSG00000237491.7	RP11-206L10.9	lincRNA	1.1216	0.34652	36.0468	4.26e-09	3.41e-08	UP
ENSG00000272807.1	RP11-260M2.1	antisense	1.18243	-0.335939	35.9958	4.36e-09	3.49e-08	UP
ENSG00000273232.1	RP11-370A5.2	sense_intronic	3.00799	-2.29884	35.9155	4.53e-09	3.61e-08	UP
ENSG00000257869.1	CTD-2591A6.2	lincRNA	5.66608	-2.555	35.8868	4.59e-09	3.66e-08	UP
ENSG00000260196.1	RP1-239B22.5	antisense	1.65506	2.60064	35.8454	4.68e-09	3.73e-08	UP
ENSG00000228109.1	MFI2-AS1	antisense	1.15992	0.935321	35.8048	4.77e-09	3.79e-08	UP
ENSG00000231528.2	FAM225A	lincRNA	1.563	-1.6387	35.7285	4.95e-09	3.92e-08	UP
ENSG00000230500.1	MKX-AS1	antisense	-2.19312	-3.47436	35.7176	4.97e-09	3.94e-08	DOWN
ENSG00000273142.1	RP11-458F8.4	lincRNA	1.21934	3.56856	35.7173	4.97e-09	3.94e-08	UP
ENSG00000229167.1	RP11-73M7.1	antisense	1.68486	0.0223276	35.6614	5.1e-09	4.04e-08	UP
ENSG00000258572.1	RP11-1070N10.3	lincRNA	-1.69238	-1.44375	35.6395	5.16e-09	4.08e-08	DOWN
ENSG00000275632.1	RP5-967N21.11	lincRNA	1.36244	0.00737161	35.5749	5.32e-09	4.19e-08	UP
ENSG00000242048.3	RP13-452N2.1	processed_transcript	-1.8451	-0.745544	35.5432	5.4e-09	4.25e-08	DOWN
ENSG00000254287.1	RP11-44K6.4	antisense	3.96252	-1.30316	35.5412	5.41e-09	4.25e-08	UP
ENSG00000235385.1	GS1-600G8.5	lincRNA	4.13805	-1.41674	35.5072	5.49e-09	4.31e-08	UP
ENSG00000223653.4	RP11-131L23.1	antisense	1.11792	-0.685254	35.4691	5.59e-09	4.39e-08	UP
ENSG00000279196.1	RP11-1072A3.3	TEC	1.11795	0.6599	35.4683	5.59e-09	4.39e-08	UP
ENSG00000279940.1	RP11-243M5.5	TEC	-2.05702	-2.24109	35.4374	5.67e-09	4.45e-08	DOWN
ENSG00000255322.1	RP11-22P4.1	lincRNA	1.66744	-2.22901	35.351	5.91e-09	4.62e-08	UP
ENSG00000250519.5	RP11-680H20.2	lincRNA	4.64156	-1.55578	35.3107	6.03e-09	4.7e-08	UP
ENSG00000258766.1	DIO2-AS1	antisense	-2.20809	-3.9385	35.295	6.07e-09	4.73e-08	DOWN
ENSG00000258689.1	LINC01269	lincRNA	-1.85739	-0.274894	35.2341	6.25e-09	4.87e-08	DOWN
ENSG00000261798.1	RP1-118J21.25	antisense	1.86131	-1.98881	35.2297	6.26e-09	4.87e-08	UP
ENSG00000267505.1	CTC-296K1.3	lincRNA	-1.80734	-1.33976	35.1504	6.5e-09	5.05e-08	DOWN
ENSG00000249007.1	RP11-510N19.5	sense_intronic	1.7865	1.24987	35.046	6.83e-09	5.29e-08	UP
ENSG00000258919.1	RP11-1029J19.4	lincRNA	2.97094	-2.12666	35.0403	6.85e-09	5.3e-08	UP
ENSG00000232229.4	LINC00865	lincRNA	-1.40486	1.17799	35.0247	6.9e-09	5.34e-08	DOWN
ENSG00000232680.2	AC002511.3	lincRNA	-1.77229	-2.27157	35.023	6.9e-09	5.34e-08	DOWN
ENSG00000225905.1	RP4-758J18.7	antisense	-1.45773	-2.08679	34.99	7.01e-09	5.42e-08	DOWN
ENSG00000254233.1	RP11-242J7.1	lincRNA	3.91861	-0.633487	34.936	7.19e-09	5.55e-08	UP
ENSG00000270605.1	RP5-1092A3.4	antisense	1.36199	0.613104	34.9148	7.26e-09	5.6e-08	UP
ENSG00000233077.1	LINC01271	lincRNA	2.07466	-2.19929	34.7528	7.84e-09	6e-08	UP
ENSG00000257893.2	RP11-587P21.2	lincRNA	-2.80827	1.3907	34.7273	7.94e-09	6.08e-08	DOWN
ENSG00000230393.1	AC092667.2	antisense	-2.10071	-3.01416	34.6973	8.05e-09	6.16e-08	DOWN
ENSG00000261416.1	RP11-455F5.5	antisense	-1.38854	-1.23223	34.6964	8.06e-09	6.16e-08	DOWN
ENSG00000280953.1	LINC01163	lincRNA	4.52838	-2.42489	34.6583	8.2e-09	6.26e-08	UP
ENSG00000260853.1	RP11-264B17.2	antisense	1.02013	-0.21041	34.627	8.32e-09	6.35e-08	UP
ENSG00000260681.1	CTA-363E6.5	antisense	1.97244	-2.32561	34.6234	8.34e-09	6.36e-08	UP
ENSG00000267629.3	AC138430.4	processed_transcript	-1.80656	-3.18908	34.6159	8.37e-09	6.38e-08	DOWN
ENSG00000261617.1	RP11-243A14.1	lincRNA	-1.94961	-1.76146	34.6097	8.39e-09	6.4e-08	DOWN
ENSG00000267123.4	CTD-2357A8.3	lincRNA	2.34272	-0.959563	34.5746	8.53e-09	6.49e-08	UP
ENSG00000275880.1	RP11-90L1.8	antisense	-1.21014	-0.0376981	34.4186	9.19e-09	6.95e-08	DOWN
ENSG00000229967.1	RP11-366F6.2	antisense	8.09769	-0.647569	34.4121	9.22e-09	6.97e-08	UP
ENSG00000254389.3	RHPN1-AS1	antisense	1.54313	0.452874	34.2864	9.78e-09	7.36e-08	UP
ENSG00000254337.1	RP11-865I6.2	lincRNA	4.04262	-3.97129	34.2662	9.88e-09	7.42e-08	UP
ENSG00000242861.1	RP11-285F7.2	antisense	1.20003	2.0573	34.1419	1.05e-08	7.83e-08	UP
ENSG00000234638.1	AC053503.6	antisense	-2.37078	-1.40207	34.1424	1.05e-08	7.83e-08	DOWN
ENSG00000255495.1	AC145124.2	antisense	-1.3924	-1.07522	34.1035	1.07e-08	7.97e-08	DOWN
ENSG00000246379.5	RP11-461O7.1	lincRNA	-1.77735	-1.51407	34.0386	1.1e-08	8.2e-08	DOWN
ENSG00000251095.5	RP11-115D19.1	antisense	4.48418	0.543079	33.9973	1.12e-08	8.35e-08	UP
ENSG00000276390.1	RP1-197B17.5	sense_intronic	1.13723	-1.05615	33.8255	1.22e-08	9.01e-08	UP
ENSG00000230107.1	CTA-126B4.7	lincRNA	2.10426	-1.3018	33.8038	1.23e-08	9.1e-08	UP
ENSG00000163915.6	IGF2BP2-AS1	antisense	1.86293	-0.493616	33.8028	1.23e-08	9.1e-08	UP
ENSG00000263325.1	LA16c-325D7.1	antisense	2.22946	-0.847973	33.7747	1.25e-08	9.21e-08	UP
ENSG00000250337.4	LINC01021	lincRNA	4.10391	0.443929	33.7745	1.25e-08	9.21e-08	UP
ENSG00000224050.1	RP1-90G24.6	lincRNA	2.79377	-1.61013	33.7561	1.26e-08	9.28e-08	UP
ENSG00000280099.1	RP11-33E12.2	TEC	-1.17803	1.90702	33.7545	1.26e-08	9.29e-08	DOWN
ENSG00000233885.6	YEATS2-AS1	antisense	1.01985	-0.0665303	33.6994	1.29e-08	9.51e-08	UP
ENSG00000260329.1	RP11-412D9.4	antisense	-1.0813	-1.14141	33.6125	1.35e-08	9.88e-08	DOWN
ENSG00000277534.1	RP11-9E17.1	sense_intronic	1.29127	1.97262	33.5422	1.39e-08	1.02e-07	UP
ENSG00000258314.3	CTD-2314B22.1	lincRNA	4.87767	-3.72301	33.6318	1.41e-08	1.03e-07	UP
ENSG00000230212.5	AP000688.14	sense_intronic	-1.22528	-2.12918	33.4814	1.43e-08	1.05e-07	DOWN
ENSG00000233308.1	OSTN-AS1	antisense	-1.88526	-2.65757	33.4489	1.46e-08	1.06e-07	DOWN
ENSG00000270403.1	RP11-35P15.1	lincRNA	-2.35032	-3.22339	33.4288	1.47e-08	1.07e-07	DOWN
ENSG00000274270.1	RP11-34F20.7	sense_intronic	1.28592	-1.74814	33.3309	1.54e-08	1.12e-07	UP
ENSG00000268947.1	AD000684.2	sense_intronic	1.08134	-0.808129	33.221	1.62e-08	1.18e-07	UP
ENSG00000278192.1	RP5-1056H1.2	lincRNA	1.50292	1.09118	33.2182	1.62e-08	1.18e-07	UP
ENSG00000263847.1	RP11-143J12.3	antisense	1.20616	-1.00681	33.1495	1.68e-08	1.22e-07	UP
ENSG00000245466.1	CTD-2540L5.6	lincRNA	-2.01502	-2.14367	33.1339	1.69e-08	1.22e-07	DOWN
ENSG00000269925.1	RP3-467L1.6	sense_intronic	1.02318	-1.05698	33.0223	1.78e-08	1.29e-07	UP
ENSG00000253414.2	RP11-150O12.6	sense_intronic	2.82274	-0.702297	33.0107	1.79e-08	1.29e-07	UP
ENSG00000227674.1	LINC00355	lincRNA	4.97651	-0.627432	33.0019	1.8e-08	1.3e-07	UP
ENSG00000274849.1	RP11-49I11.4	sense_intronic	1.25026	-0.601415	32.978	1.82e-08	1.31e-07	UP
ENSG00000277978.1	RP11-403P17.6	antisense	1.08276	-0.479272	32.9703	1.83e-08	1.31e-07	UP
ENSG00000244649.3	CTD-2377D24.6	lincRNA	2.92562	2.93566	32.9644	1.83e-08	1.32e-07	UP
ENSG00000261437.1	RP11-22C11.2	antisense	1.31639	1.20005	32.8855	1.9e-08	1.36e-07	UP
ENSG00000223812.4	RP11-197K6.1	lincRNA	6.59854	-1.08777	32.8837	1.91e-08	1.36e-07	UP
ENSG00000273523.1	RP11-248G5.9	antisense	1.56903	-1.88131	32.8087	1.97e-08	1.41e-07	UP
ENSG00000269936.3	RP11-394O4.5	lincRNA	-1.89536	4.2602	32.7862	2e-08	1.42e-07	DOWN
ENSG00000269534.4	CTC-453G23.5	antisense	2.04204	-2.0157	32.7651	2.02e-08	1.44e-07	UP
ENSG00000236081.1	ELFN1-AS1	lincRNA	2.76994	2.146	32.762	2.02e-08	1.44e-07	UP
ENSG00000275494.1	RP11-266L9.8	sense_intronic	-1.0131	-0.185497	32.7532	2.03e-08	1.44e-07	DOWN
ENSG00000233845.1	AC093732.1	antisense	1.95347	-1.81137	32.7529	2.03e-08	1.44e-07	UP
ENSG00000259969.1	RP11-999E24.3	sense_overlapping	-1.27693	-0.976956	32.7217	2.06e-08	1.46e-07	DOWN
ENSG00000279789.1	CTD-2574D22.3	TEC	1.06828	1.23585	32.7178	2.06e-08	1.46e-07	UP
ENSG00000227598.1	RP1-167A14.2	antisense	1.30146	-1.37609	32.7149	2.06e-08	1.47e-07	UP
ENSG00000279660.1	RP11-849N15.3	TEC	-1.14034	-1.41007	32.6837	2.1e-08	1.49e-07	DOWN
ENSG00000233532.4	LINC00460	lincRNA	3.17624	-0.540081	32.6694	2.11e-08	1.5e-07	UP
ENSG00000272473.1	AC006273.4	lincRNA	2.03075	-2.35637	32.6239	2.16e-08	1.53e-07	UP
ENSG00000234456.6	MAGI2-AS3	processed_transcript	-1.12735	3.52208	32.6091	2.17e-08	1.54e-07	DOWN
ENSG00000273308.1	RP11-496H1.2	lincRNA	1.28275	-1.74307	32.5843	2.2e-08	1.55e-07	UP
ENSG00000271880.1	AGAP11	processed_transcript	-1.63834	-2.63067	32.5837	2.2e-08	1.55e-07	DOWN
ENSG00000257636.5	RP11-1103G16.1	antisense	3.85467	-1.55807	32.5167	2.27e-08	1.6e-07	UP
ENSG00000275097.1	RP11-627K11.6	3prime_overlapping_ncrna	1.37447	-2.24084	32.4561	2.34e-08	1.65e-07	UP
ENSG00000258884.1	CTD-3035D6.2	lincRNA	2.50323	-2.10622	32.4486	2.34e-08	1.65e-07	UP
ENSG00000278185.1	RP11-153F5.7	sense_intronic	1.40219	-1.4799	32.4162	2.38e-08	1.67e-07	UP
ENSG00000273125.1	RP11-115H18.1	lincRNA	-1.6552	-2.96599	32.4035	2.39e-08	1.68e-07	DOWN
ENSG00000270332.1	SMC2-AS1	lincRNA	-1.48434	-1.78932	32.3393	2.47e-08	1.73e-07	DOWN
ENSG00000262097.1	CTD-2135D7.5	lincRNA	-1.43565	-2.37939	32.3219	2.49e-08	1.75e-07	DOWN
ENSG00000259485.1	CTD-2147F2.1	lincRNA	5.09133	0.413241	32.2728	2.55e-08	1.79e-07	UP
ENSG00000227496.1	RP11-145A3.1	antisense	2.04908	-2.01033	32.2702	2.55e-08	1.79e-07	UP
ENSG00000279821.1	RP11-1334A24.5	TEC	-1.28838	-0.597526	32.2091	2.63e-08	1.83e-07	DOWN
ENSG00000249096.5	RP11-290F5.1	lincRNA	-1.39603	0.847446	32.1384	2.72e-08	1.89e-07	DOWN
ENSG00000254815.4	RP11-496I9.1	antisense	1.76838	1.01575	32.0403	2.85e-08	1.98e-07	UP
ENSG00000230234.1	RP1-276N6.2	lincRNA	6.33553	-2.63853	32.1389	2.86e-08	1.98e-07	UP
ENSG00000254325.2	RP11-318K15.2	sense_intronic	1.57232	-1.5426	32.0141	2.88e-08	2e-07	UP
ENSG00000227932.1	RP13-16H11.2	lincRNA	5.81087	-0.56153	32.0025	2.9e-08	2.01e-07	UP
ENSG00000229618.1	AC011288.2	lincRNA	3.80539	-1.1416	31.9834	2.93e-08	2.03e-07	UP
ENSG00000259799.1	RP11-554A11.9	antisense	-2.15222	-0.389939	31.9467	2.98e-08	2.06e-07	DOWN
ENSG00000249453.1	RP13-497K6.1	antisense	-2.06441	-2.61507	31.9458	2.98e-08	2.06e-07	DOWN
ENSG00000240350.2	AC017002.1	lincRNA	1.40893	-1.89165	31.9379	2.99e-08	2.07e-07	UP
ENSG00000233589.1	RP4-694A7.2	antisense	3.06045	-1.39649	31.9315	3e-08	2.07e-07	UP
ENSG00000263786.1	RP11-649A18.4	sense_intronic	1.21285	-0.237852	31.9235	3.01e-08	2.08e-07	UP
ENSG00000261357.1	RP11-626G11.1	lincRNA	1.61003	-1.3389	31.8939	3.05e-08	2.11e-07	UP
ENSG00000227066.1	RP3-340N1.2	lincRNA	3.10723	0.25706	31.8711	3.09e-08	2.13e-07	UP
ENSG00000228496.1	AC106875.1	sense_intronic	6.57829	-1.51063	31.8471	3.12e-08	2.15e-07	UP
ENSG00000233705.5	SLC26A4-AS1	antisense	-1.62953	-1.47462	31.8323	3.14e-08	2.16e-07	DOWN
ENSG00000214919.3	RP11-674E16.4	sense_intronic	1.9482	-2.70917	31.7648	3.25e-08	2.23e-07	UP
ENSG00000231156.1	AC093702.1	lincRNA	-2.22299	-2.91545	31.7423	3.28e-08	2.25e-07	DOWN
ENSG00000271366.1	AC002128.5	antisense	1.32772	-1.03818	31.7414	3.28e-08	2.25e-07	UP
ENSG00000267530.2	AC006273.5	lincRNA	1.81043	-0.223657	31.7316	3.3e-08	2.26e-07	UP
ENSG00000272524.1	RP11-254F7.4	lincRNA	1.74582	-2.64023	31.6445	3.44e-08	2.35e-07	UP
ENSG00000269646.1	CTD-2331H12.7	lincRNA	1.63591	-1.61913	31.6445	3.44e-08	2.35e-07	UP
ENSG00000260977.1	RP11-333I13.1	lincRNA	-1.18615	-1.13304	31.612	3.49e-08	2.38e-07	DOWN
ENSG00000272931.1	RP5-943J3.2	lincRNA	1.30115	-1.29262	31.607	3.5e-08	2.39e-07	UP
ENSG00000196421.6	LINC00176	lincRNA	2.89559	1.79558	31.5075	3.67e-08	2.5e-07	UP
ENSG00000281376.1	ABALON	antisense	1.28897	0.848334	31.4922	3.7e-08	2.51e-07	UP
ENSG00000279619.1	CTD-2527I21.5	TEC	-1.49417	-2.91528	31.463	3.75e-08	2.54e-07	DOWN
ENSG00000267882.2	RP4-569M23.5	antisense	1.29257	-0.528032	31.4424	3.79e-08	2.57e-07	UP
ENSG00000274653.1	RP11-347C12.11	antisense	1.02001	-1.07458	31.4121	3.84e-08	2.6e-07	UP
ENSG00000239445.4	ST3GAL6-AS1	antisense	-1.13191	-2.01612	31.3815	3.9e-08	2.64e-07	DOWN
ENSG00000263567.1	RP11-805L22.3	lincRNA	5.12279	-3.55996	31.4678	3.93e-08	2.65e-07	UP
ENSG00000235049.1	LINC00940	lincRNA	-1.92886	-2.87664	31.3594	3.94e-08	2.66e-07	DOWN
ENSG00000273449.1	RP11-218F10.3	lincRNA	1.30912	-0.783013	31.3285	4e-08	2.7e-07	UP
ENSG00000281796.1	EHMT1-IT1	sense_intronic	1.4233	-1.94198	31.298	4.06e-08	2.73e-07	UP
ENSG00000226812.2	RP5-881L22.5	antisense	2.33275	1.16361	31.2332	4.19e-08	2.82e-07	UP
ENSG00000260877.1	RP11-211G23.2	lincRNA	2.34518	-0.350702	31.2306	4.19e-08	2.82e-07	UP
ENSG00000236498.1	AC107081.5	antisense	1.06036	-1.39659	31.2231	4.21e-08	2.83e-07	UP
ENSG00000275180.1	RP11-631N16.4	lincRNA	1.10796	-0.237141	31.2141	4.23e-08	2.84e-07	UP
ENSG00000232445.1	RP11-132A1.4	antisense	1.81705	1.19054	31.2061	4.24e-08	2.85e-07	UP
ENSG00000254349.4	FLJ39080	lincRNA	3.26293	-1.88415	31.1632	4.33e-08	2.9e-07	UP
ENSG00000276115.1	RP11-817I4.2	sense_intronic	1.17545	-0.21723	31.0666	4.53e-08	3.03e-07	UP
ENSG00000260051.1	LA16c-390E6.4	antisense	1.26903	-0.720434	31.0642	4.54e-08	3.03e-07	UP
ENSG00000256377.4	RP11-1060J15.4	antisense	-1.71495	0.220397	31.0154	4.65e-08	3.1e-07	DOWN
ENSG00000253641.4	RP11-981G7.2	lincRNA	2.38644	-0.0500758	31.0113	4.66e-08	3.11e-07	UP
ENSG00000253929.1	CASC21	lincRNA	3.34395	-1.76692	31.0026	4.68e-08	3.12e-07	UP
ENSG00000226738.1	CTA-384D8.31	antisense	3.54445	-0.810006	30.9952	4.69e-08	3.13e-07	UP
ENSG00000261276.1	RP11-554A11.5	antisense	-1.75788	-1.73933	30.9861	4.71e-08	3.14e-07	DOWN
ENSG00000273179.1	RP11-20I20.4	antisense	1.6076	-0.48585	30.9801	4.73e-08	3.15e-07	UP
ENSG00000253720.1	RP11-473O4.3	lincRNA	1.45079	-1.44199	30.952	4.79e-08	3.19e-07	UP
ENSG00000235142.6	RP1-60O19.1	lincRNA	4.1332	3.30652	30.9445	4.81e-08	3.2e-07	UP
ENSG00000278991.1	RP11-797A18.5	TEC	1.32662	-0.261356	30.8641	5e-08	3.31e-07	UP
ENSG00000230937.8	MIR205HG	processed_transcript	-3.25698	1.97166	30.8554	5.02e-08	3.33e-07	DOWN
ENSG00000248571.1	RP11-768B22.2	antisense	-1.47886	-2.14826	30.8474	5.04e-08	3.33e-07	DOWN
ENSG00000259065.1	RP5-1021I20.1	antisense	-1.01346	-0.155838	30.8348	5.07e-08	3.35e-07	DOWN
ENSG00000261625.1	RP11-554A11.4	sense_overlapping	-1.73078	0.52277	30.7872	5.18e-08	3.43e-07	DOWN
ENSG00000274414.1	RP5-965G21.4	lincRNA	1.95258	0.425682	30.7446	5.29e-08	3.49e-07	UP
ENSG00000232043.1	RP4-530I15.9	antisense	1.03245	-0.0418002	30.7033	5.4e-08	3.56e-07	UP
ENSG00000271781.1	CTD-2589H19.6	antisense	1.62782	0.147772	30.6546	5.52e-08	3.63e-07	UP
ENSG00000277589.1	RP11-333J10.3	sense_intronic	1.38443	-1.29963	30.6521	5.53e-08	3.64e-07	UP
ENSG00000249885.1	ARHGEF38-IT1	sense_intronic	2.02526	-2.19497	30.589	5.7e-08	3.75e-07	UP
ENSG00000229666.1	MAST4-AS1	antisense	-1.02822	-1.2921	30.556	5.79e-08	3.8e-07	DOWN
ENSG00000224238.2	WARS2-IT1	antisense	-1.19503	-2.24368	30.5465	5.82e-08	3.82e-07	DOWN
ENSG00000253363.4	RP11-962G15.1	lincRNA	5.2338	-1.72707	30.5467	5.82e-08	3.82e-07	UP
ENSG00000279343.1	RP11-200K12.3	TEC	4.54455	-2.94035	30.5205	5.89e-08	3.86e-07	UP
ENSG00000253584.1	CTD-2374C24.1	lincRNA	4.9173	-3.40802	30.4675	6.04e-08	3.95e-07	UP
ENSG00000278910.2	BANCR	lincRNA	6.11817	0.570679	30.467	6.05e-08	3.95e-07	UP
ENSG00000227964.1	LINC01429	lincRNA	2.69248	-2.37848	30.4662	6.05e-08	3.95e-07	UP
ENSG00000249413.2	RP11-25H12.1	lincRNA	4.32098	-2.88615	30.4302	6.15e-08	4.02e-07	UP
ENSG00000280237.1	MIR4697HG	TEC	-1.58766	2.63895	30.4203	6.18e-08	4.03e-07	DOWN
ENSG00000267432.4	RP11-559N14.5	processed_transcript	2.01868	-1.33158	30.4131	6.2e-08	4.05e-07	UP
ENSG00000248668.2	OXCT1-AS1	processed_transcript	-1.28787	-1.76063	30.3864	6.28e-08	4.09e-07	DOWN
ENSG00000280339.1	RP11-736K20.4	TEC	-1.27313	0.865264	30.3727	6.32e-08	4.11e-07	DOWN
ENSG00000279255.1	LA16c-380A1.2	TEC	-1.5372	-1.93565	30.3027	6.54e-08	4.25e-07	DOWN
ENSG00000248973.1	RP11-445O3.2	lincRNA	5.61341	-3.19928	30.378	6.6e-08	4.28e-07	UP
ENSG00000268403.2	CTD-2371O3.3	antisense	1.0808	-0.292021	30.2793	6.61e-08	4.29e-07	UP
ENSG00000273771.1	RP11-236L14.2	lincRNA	-1.52656	-2.08995	30.1794	6.94e-08	4.49e-07	DOWN
ENSG00000262768.2	RP11-353N14.1	antisense	3.47053	-3.10311	30.1758	6.95e-08	4.5e-07	UP
ENSG00000263884.1	RP11-705O1.8	lincRNA	1.09863	-1.69122	30.1522	7.03e-08	4.54e-07	UP
ENSG00000266976.1	AC079466.1	lincRNA	6.39175	0.732276	30.1477	7.05e-08	4.55e-07	UP
ENSG00000162888.4	C1orf147	antisense	1.21427	-1.24599	30.1006	7.21e-08	4.65e-07	UP
ENSG00000227640.2	SOX21-AS1	lincRNA	-2.30946	2.44541	30.0723	7.31e-08	4.71e-07	DOWN
ENSG00000229481.2	CTD-2554C21.3	lincRNA	-1.48815	-0.90149	30.0512	7.38e-08	4.75e-07	DOWN
ENSG00000267013.4	CTD-2171N6.1	lincRNA	2.08052	-2.10218	30.0404	7.42e-08	4.77e-07	UP
ENSG00000223486.1	AC092198.1	lincRNA	3.65362	-1.06856	30.0347	7.44e-08	4.79e-07	UP
ENSG00000255026.1	RP11-326C3.2	antisense	2.17688	2.45219	29.9517	7.74e-08	4.97e-07	UP
ENSG00000253898.1	LINC01419	lincRNA	5.72298	-1.43198	29.9477	7.76e-08	4.98e-07	UP
ENSG00000224081.6	LINC01057	lincRNA	1.02428	1.65936	29.8622	8.08e-08	5.17e-07	UP
ENSG00000214691.7	AC104654.1	lincRNA	3.90803	-0.52081	29.8337	8.19e-08	5.23e-07	UP
ENSG00000279766.1	RP11-642A1.2	TEC	1.29438	-1.24863	29.8085	8.29e-08	5.28e-07	UP
ENSG00000272800.1	RP11-438L19.1	lincRNA	1.21415	-0.96907	29.7912	8.36e-08	5.33e-07	UP
ENSG00000236305.1	RP11-126L15.4	antisense	1.20562	-0.715102	29.7885	8.37e-08	5.33e-07	UP
ENSG00000235726.4	AC010148.1	processed_transcript	1.6157	-1.24918	29.7744	8.43e-08	5.36e-07	UP
ENSG00000279136.1	LA16c-335H7.2	TEC	3.98211	-3.78311	29.7415	8.56e-08	5.44e-07	UP
ENSG00000249196.5	RP11-669N7.2	antisense	6.67007	0.881034	29.6951	8.76e-08	5.56e-07	UP
ENSG00000272511.1	RP11-180N14.1	lincRNA	-1.49664	-1.10468	29.6791	8.82e-08	5.6e-07	DOWN
ENSG00000270184.1	RP11-568J23.5	antisense	1.11724	-1.54739	29.6742	8.85e-08	5.61e-07	UP
ENSG00000280143.1	AP000892.6	TEC	-1.66253	3.68725	29.5315	9.48e-08	5.98e-07	DOWN
ENSG00000226281.2	RP1-80N2.2	lincRNA	-1.44688	-2.45008	29.4961	9.64e-08	6.07e-07	DOWN
ENSG00000274627.1	RP11-104N10.2	sense_intronic	1.03152	2.43907	29.4551	9.83e-08	6.18e-07	UP
ENSG00000248898.1	CTD-2288O8.1	antisense	2.23803	-1.93082	29.4493	9.86e-08	6.2e-07	UP
ENSG00000253405.1	EVX1-AS	antisense	4.20561	-2.57	29.4446	9.88e-08	6.21e-07	UP
ENSG00000230426.2	ERVMER61-1	lincRNA	5.65515	-2.14584	29.3932	1.01e-07	6.35e-07	UP
ENSG00000260135.5	RP11-212I21.2	lincRNA	2.08738	-1.49512	29.3866	1.02e-07	6.37e-07	UP
ENSG00000260289.1	CTD-2535I10.1	lincRNA	4.06013	-3.75235	29.3617	1.03e-07	6.44e-07	UP
ENSG00000236117.1	RP4-754E20__A.5	lincRNA	5.0529	-3.29944	29.3428	1.04e-07	6.49e-07	UP
ENSG00000234405.1	LL0XNC01-250H12.3	antisense	-1.55774	-3.06672	29.3358	1.04e-07	6.51e-07	DOWN
ENSG00000280388.1	RP11-229D13.3	TEC	1.19665	-0.28346	29.3253	1.05e-07	6.54e-07	UP
ENSG00000234779.1	RP11-62F24.2	antisense	-1.4584	-2.44097	29.3144	1.05e-07	6.57e-07	DOWN
ENSG00000276337.1	RP11-106D4.2	sense_intronic	1.19455	-0.814478	29.2877	1.07e-07	6.65e-07	UP
ENSG00000257894.2	RP1-78O14.1	lincRNA	1.7544	-1.40052	29.2626	1.08e-07	6.72e-07	UP
ENSG00000227076.1	RP11-4C20.4	sense_intronic	1.55192	-1.23853	29.2506	1.08e-07	6.76e-07	UP
ENSG00000279368.1	RP1-80N2.4	TEC	1.34144	-0.652899	29.2258	1.1e-07	6.83e-07	UP
ENSG00000281706.1	LINC01012	lincRNA	1.48303	-0.157837	29.2125	1.1e-07	6.87e-07	UP
ENSG00000254695.1	RP11-396O20.1	lincRNA	-2.29194	-3.62773	29.2054	1.11e-07	6.89e-07	DOWN
ENSG00000268764.1	CTC-450M9.1	antisense	1.39969	-1.41719	29.1768	1.12e-07	6.98e-07	UP
ENSG00000226530.1	RP11-348F1.2	lincRNA	-1.90971	-3.37443	29.1641	1.13e-07	7.01e-07	DOWN
ENSG00000234880.1	LINC00163	lincRNA	-1.96356	-2.91578	29.147	1.14e-07	7.07e-07	DOWN
ENSG00000244620.1	AL122127.25	lincRNA	-1.90834	-2.66269	29.1268	1.15e-07	7.13e-07	DOWN
ENSG00000233854.1	POU6F2-AS2	antisense	4.64874	-2.20339	29.052	1.19e-07	7.38e-07	UP
ENSG00000236393.1	RP11-320G24.1	lincRNA	2.48531	-0.874797	29.0488	1.2e-07	7.38e-07	UP
ENSG00000227220.1	RP11-69I8.3	antisense	-1.03318	-0.841313	29.041	1.2e-07	7.41e-07	DOWN
ENSG00000204588.5	LINC01123	lincRNA	1.12566	1.21372	29.039	1.2e-07	7.41e-07	UP
ENSG00000182912.6	TSPEAR-AS2	antisense	2.06285	1.5716	28.9935	1.23e-07	7.56e-07	UP
ENSG00000257642.1	RP11-474B16.1	antisense	3.57401	-3.61633	28.9515	1.25e-07	7.71e-07	UP
ENSG00000227292.1	AC009229.5	lincRNA	-2.01516	-4.096	28.9472	1.26e-07	7.72e-07	DOWN
ENSG00000275162.1	LLNLR-260G6.1	sense_intronic	2.02701	-2.0909	28.9457	1.26e-07	7.72e-07	UP
ENSG00000277268.1	RP11-445F12.1	antisense	4.51345	-2.11875	28.9328	1.26e-07	7.77e-07	UP
ENSG00000241163.6	LINC00877	lincRNA	-1.21678	-1.31407	28.8441	1.32e-07	8.08e-07	DOWN
ENSG00000213793.4	ZNF888	lincRNA	1.09359	0.398962	28.8283	1.33e-07	8.14e-07	UP
ENSG00000278638.1	CTC-268N12.2	antisense	1.45891	-2.42758	28.825	1.33e-07	8.15e-07	UP
ENSG00000262580.4	RP11-334C17.5	antisense	1.11705	1.77104	28.8228	1.33e-07	8.15e-07	UP
ENSG00000281756.1	C2-AS1	antisense	2.08499	-2.7044	28.7738	1.36e-07	8.34e-07	UP
ENSG00000257671.1	RP3-416H24.1	antisense	2.48257	0.625603	28.7663	1.37e-07	8.37e-07	UP
ENSG00000233818.1	AP000695.4	antisense	1.57564	-0.187467	28.7469	1.38e-07	8.43e-07	UP
ENSG00000250137.1	RP11-380P13.1	antisense	-1.96468	-3.10532	28.7397	1.39e-07	8.46e-07	DOWN
ENSG00000273759.1	RP4-563E14.1	lincRNA	1.11606	-0.851751	28.7356	1.39e-07	8.47e-07	UP
ENSG00000224239.1	AC090044.2	lincRNA	-1.72098	-2.83692	28.7061	1.41e-07	8.58e-07	DOWN
ENSG00000253666.1	KB-1615E4.2	antisense	3.21016	-2.30211	28.6999	1.41e-07	8.6e-07	UP
ENSG00000260542.1	RP13-379O24.2	lincRNA	7.90014	0.318416	28.6976	1.42e-07	8.61e-07	UP
ENSG00000233730.1	RP4-666F24.3	lincRNA	-1.55217	-2.73033	28.6677	1.44e-07	8.73e-07	DOWN
ENSG00000223414.2	LINC00473	lincRNA	-2.09797	0.530468	28.6385	1.46e-07	8.85e-07	DOWN
ENSG00000250920.1	RP11-297P16.4	lincRNA	7.58175	3.16009	28.6297	1.46e-07	8.88e-07	UP
ENSG00000264080.1	CTD-2015H3.1	lincRNA	4.72479	-3.51219	28.5866	1.49e-07	9.05e-07	UP
ENSG00000223823.1	LINC01342	lincRNA	1.52096	-0.635524	28.5866	1.49e-07	9.05e-07	UP
ENSG00000251442.4	LINC01094	lincRNA	1.26054	0.965412	28.5786	1.5e-07	9.08e-07	UP
ENSG00000273891.1	RP11-500G22.5	antisense	1.02796	0.647846	28.5494	1.52e-07	9.19e-07	UP
ENSG00000261780.2	CTD-2354A18.1	processed_transcript	6.81786	1.25746	28.5433	1.53e-07	9.22e-07	UP
ENSG00000233515.1	LINC01518	lincRNA	4.98409	-2.25341	28.5324	1.53e-07	9.26e-07	UP
ENSG00000250298.1	GIMD1	lincRNA	-2.5128	-3.7601	28.5193	1.54e-07	9.31e-07	DOWN
ENSG00000253972.4	RP11-4K16.2	lincRNA	1.484	-0.793805	28.4739	1.58e-07	9.49e-07	UP
ENSG00000277879.1	RP11-129M16.4	antisense	1.31004	1.18562	28.4734	1.58e-07	9.49e-07	UP
ENSG00000238279.1	BX470102.3	antisense	1.46962	0.44864	28.4295	1.61e-07	9.67e-07	UP
ENSG00000242207.1	HOXB-AS4	antisense	2.40835	0.0383242	28.4207	1.62e-07	9.71e-07	UP
ENSG00000232324.1	AC008440.10	lincRNA	2.44473	-1.07577	28.397	1.64e-07	9.82e-07	UP
ENSG00000249395.2	CASC9	lincRNA	2.73532	2.16792	28.3627	1.66e-07	9.96e-07	UP
ENSG00000260947.1	RP11-384P7.7	lincRNA	-1.83731	-0.71839	28.3614	1.67e-07	9.96e-07	DOWN
ENSG00000260711.2	RP11-747H7.3	sense_intronic	1.22136	2.75092	28.3522	1.67e-07	9.99e-07	UP
ENSG00000267523.1	CTD-2537I9.12	antisense	1.01663	0.479907	28.3358	1.69e-07	1.01e-06	UP
ENSG00000203709.8	C1orf132	lincRNA	-1.06746	2.42909	28.3208	1.7e-07	1.01e-06	DOWN
ENSG00000233379.1	RP11-318G21.4	lincRNA	5.83811	-1.63841	28.3204	1.7e-07	1.01e-06	UP
ENSG00000254427.1	RP11-430H10.1	lincRNA	-1.62584	-2.64283	28.2846	1.73e-07	1.03e-06	DOWN
ENSG00000218357.3	LL22NC03-75H12.2	lincRNA	-1.82815	-1.84344	28.2805	1.73e-07	1.03e-06	DOWN
ENSG00000260430.1	RP11-626G11.4	lincRNA	1.60795	-1.56721	28.2764	1.74e-07	1.03e-06	UP
ENSG00000269924.1	RP11-697N18.4	sense_intronic	1.3434	-1.766	28.2691	1.74e-07	1.04e-06	UP
ENSG00000256433.2	RP1-102E24.8	lincRNA	1.18439	0.192225	28.2535	1.75e-07	1.04e-06	UP
ENSG00000258479.4	LINC00640	lincRNA	-1.61727	-3.04344	28.2112	1.79e-07	1.06e-06	DOWN
ENSG00000253647.1	CTD-2270F17.1	antisense	-1.76849	-2.92449	28.1983	1.8e-07	1.07e-06	DOWN
ENSG00000278709.1	RP5-1059L7.1	antisense	1.83538	1.68803	28.1643	1.83e-07	1.08e-06	UP
ENSG00000262445.3	CTD-2545H1.2	antisense	-2.07347	-1.09647	28.1496	1.85e-07	1.09e-06	DOWN
ENSG00000243766.6	HOTTIP	antisense	3.06194	2.56292	28.1398	1.85e-07	1.1e-06	UP
ENSG00000238042.4	RP11-815M8.1	lincRNA	2.70149	-1.96727	28.1378	1.86e-07	1.1e-06	UP
ENSG00000258943.1	RP11-696D21.2	lincRNA	-1.12491	-2.45996	28.1368	1.86e-07	1.1e-06	DOWN
ENSG00000251577.4	RP11-297P16.3	antisense	5.73831	-2.06511	28.1298	1.86e-07	1.1e-06	UP
ENSG00000269289.4	CTB-92J24.3	antisense	-1.61588	-2.88124	28.1259	1.87e-07	1.1e-06	DOWN
ENSG00000254166.1	CASC19	lincRNA	2.31337	0.0853062	28.0779	1.91e-07	1.13e-06	UP
ENSG00000239513.4	LINC01210	lincRNA	4.14485	-2.34536	27.9662	2.02e-07	1.19e-06	UP
ENSG00000175772.10	LINC01106	lincRNA	1.06174	1.26427	27.9587	2.02e-07	1.19e-06	UP
ENSG00000250697.1	CTD-2066L21.3	lincRNA	3.8662	-1.96377	27.9433	2.04e-07	1.2e-06	UP
ENSG00000273723.1	RP11-93H24.3	lincRNA	1.17193	-0.0646514	27.9377	2.04e-07	1.2e-06	UP
ENSG00000266969.1	RP11-773H22.4	antisense	1.24435	-1.81569	27.9351	2.05e-07	1.2e-06	UP
ENSG00000232021.5	LEF1-AS1	processed_transcript	1.28352	-1.61977	27.9308	2.05e-07	1.2e-06	UP
ENSG00000267940.1	RP11-290F24.6	lincRNA	1.26653	-0.491587	27.8925	2.09e-07	1.23e-06	UP
ENSG00000253554.4	RP11-32K4.1	antisense	4.13377	-2.8611	27.8765	2.11e-07	1.23e-06	UP
ENSG00000262454.1	RP11-65J21.3	lincRNA	-1.18099	-0.969455	27.8195	2.16e-07	1.27e-06	DOWN
ENSG00000235077.1	AC073842.19	antisense	-1.59051	-2.68871	27.7978	2.19e-07	1.28e-06	DOWN
ENSG00000267405.1	CTC-296K1.4	lincRNA	-1.7752	-1.4191	27.7752	2.21e-07	1.29e-06	DOWN
ENSG00000250284.1	CTB-1I21.1	lincRNA	6.05853	-2.86403	27.8325	2.23e-07	1.31e-06	UP
ENSG00000273066.4	RP11-216L13.19	processed_transcript	1.11966	0.473015	27.682	2.31e-07	1.35e-06	UP
ENSG00000228393.3	LINC01004	antisense	1.00179	0.666882	27.6811	2.31e-07	1.35e-06	UP
ENSG00000238005.2	RP11-443B7.1	lincRNA	1.50318	0.412664	27.6761	2.32e-07	1.35e-06	UP
ENSG00000281097.1	LINC01395	lincRNA	-2.07012	-3.12068	27.6411	2.36e-07	1.37e-06	DOWN
ENSG00000267414.1	RP11-456K23.1	lincRNA	-1.15539	-0.145583	27.618	2.39e-07	1.39e-06	DOWN
ENSG00000237927.1	RP3-393E18.2	lincRNA	1.82053	-1.94932	27.6096	2.4e-07	1.39e-06	UP
ENSG00000224713.4	AC025165.8	antisense	-1.4054	-1.3184	27.5892	2.42e-07	1.4e-06	DOWN
ENSG00000259723.1	RP5-823G15.5	antisense	2.68311	-1.21131	27.5888	2.42e-07	1.4e-06	UP
ENSG00000280069.1	CTD-2349P21.3	TEC	1.11192	-0.488936	27.5247	2.5e-07	1.44e-06	UP
ENSG00000226194.4	RP1-137D17.1	lincRNA	2.00634	-1.74589	27.4931	2.53e-07	1.46e-06	UP
ENSG00000254231.1	CTD-2284J15.1	processed_transcript	1.33869	0.296897	27.4924	2.54e-07	1.46e-06	UP
ENSG00000237087.1	AC068134.6	lincRNA	3.76014	-3.58167	27.4679	2.57e-07	1.48e-06	UP
ENSG00000255050.1	RP11-661A12.9	antisense	1.88299	-0.577133	27.4669	2.57e-07	1.48e-06	UP
ENSG00000237764.2	RP11-3B12.2	lincRNA	3.72048	-3.79805	27.4661	2.57e-07	1.48e-06	UP
ENSG00000235493.1	AC092415.1	lincRNA	3.54813	-2.47138	27.453	2.58e-07	1.49e-06	UP
ENSG00000233098.7	CCDC144NL-AS1	antisense	2.40367	2.04495	27.4473	2.59e-07	1.49e-06	UP
ENSG00000226251.4	RP11-15I11.3	lincRNA	-1.5785	-1.97964	27.4436	2.6e-07	1.49e-06	DOWN
ENSG00000224899.1	RP11-3B12.5	lincRNA	4.26244	-2.49965	27.4433	2.6e-07	1.49e-06	UP
ENSG00000258053.1	CTD-2021H9.3	lincRNA	2.78859	-0.634875	27.4127	2.64e-07	1.52e-06	UP
ENSG00000280035.1	RP11-10J21.2	TEC	1.36705	-1.39945	27.4001	2.65e-07	1.52e-06	UP
ENSG00000266049.1	RP11-703M24.5	antisense	2.55168	-2.30791	27.3946	2.66e-07	1.53e-06	UP
ENSG00000240893.1	RP11-572C15.5	lincRNA	3.13846	-2.58296	27.3899	2.66e-07	1.53e-06	UP
ENSG00000279184.1	RP3-323A16.1	antisense	2.00797	1.23266	27.3717	2.69e-07	1.54e-06	UP
ENSG00000253838.1	RP11-44K6.2	sense_intronic	3.90409	-1.41708	27.3663	2.7e-07	1.54e-06	UP
ENSG00000267838.2	AC008746.12	lincRNA	1.10552	-0.696454	27.3101	2.77e-07	1.58e-06	UP
ENSG00000269927.1	RP6-91H8.3	lincRNA	2.08255	-2.38875	27.2617	2.84e-07	1.62e-06	UP
ENSG00000248131.4	LINC01194	lincRNA	5.20494	-1.37297	27.2114	2.91e-07	1.66e-06	UP
ENSG00000257647.1	RP11-701H24.3	lincRNA	-1.52774	-1.91733	27.1947	2.93e-07	1.67e-06	DOWN
ENSG00000248801.5	RP11-664D7.4	antisense	-1.52204	-3.07501	27.1441	3e-07	1.7e-06	DOWN
ENSG00000262823.1	RP13-580F15.2	antisense	-1.08506	-0.0291639	27.14	3.01e-07	1.71e-06	DOWN
ENSG00000241388.4	HNF1A-AS1	processed_transcript	1.61621	4.54299	27.1296	3.02e-07	1.72e-06	UP
ENSG00000267709.1	AC024592.9	antisense	-1.7161	0.101398	27.1106	3.05e-07	1.73e-06	DOWN
ENSG00000228714.2	RP11-284G10.1	lincRNA	5.01349	-3.33631	27.0963	3.07e-07	1.74e-06	UP
ENSG00000261026.1	CTD-3247F14.2	sense_overlapping	-1.49341	-1.58677	27.0932	3.08e-07	1.74e-06	DOWN
ENSG00000265800.1	RP11-649A18.5	sense_intronic	1.16246	-0.744777	27.0759	3.1e-07	1.76e-06	UP
ENSG00000223561.5	AC003090.1	lincRNA	-1.85261	0.222262	27.072	3.11e-07	1.76e-06	DOWN
ENSG00000227630.2	LINC01132	lincRNA	1.00366	-0.588949	27.035	3.16e-07	1.79e-06	UP
ENSG00000231976.6	LINC00202-2	lincRNA	3.93566	-1.71992	27.0125	3.2e-07	1.8e-06	UP
ENSG00000256164.1	CCND2-AS1	antisense	-1.33522	-1.92906	27.0033	3.21e-07	1.81e-06	DOWN
ENSG00000224167.1	RP3-522D1.1	lincRNA	1.78703	-0.497925	26.9796	3.25e-07	1.83e-06	UP
ENSG00000237512.5	UNC5B-AS1	antisense	-1.66538	0.314648	26.9613	3.28e-07	1.85e-06	DOWN
ENSG00000257831.1	RP11-596D21.1	antisense	2.23308	-0.124733	26.9547	3.29e-07	1.85e-06	UP
ENSG00000269821.1	KCNQ1OT1	antisense	1.47503	5.33783	26.9537	3.29e-07	1.85e-06	UP
ENSG00000233539.4	AC011294.3	lincRNA	2.96321	-2.51259	26.9364	3.32e-07	1.86e-06	UP
ENSG00000246898.1	LINC00920	lincRNA	1.55969	1.09604	26.9324	3.33e-07	1.87e-06	UP
ENSG00000255399.3	TBX5-AS1	antisense	-2.16308	-1.93645	26.9186	3.35e-07	1.88e-06	DOWN
ENSG00000275418.1	RP11-126O1.6	lincRNA	-1.79442	-3.16105	26.8788	3.41e-07	1.91e-06	DOWN
ENSG00000248925.1	CTD-2083E4.6	antisense	-1.09412	-2.47307	26.866	3.43e-07	1.92e-06	DOWN
ENSG00000231566.1	RP5-1158E12.3	lincRNA	1.46159	-0.703651	26.8524	3.46e-07	1.93e-06	UP
ENSG00000254433.1	RP11-677I18.3	antisense	1.12056	-1.71524	26.8325	3.49e-07	1.95e-06	UP
ENSG00000227544.7	AC018647.3	lincRNA	-1.22709	-2.1433	26.72	3.69e-07	2.05e-06	DOWN
ENSG00000205740.2	RP11-363N22.3	processed_transcript	1.11128	-0.465999	26.7134	3.7e-07	2.06e-06	UP
ENSG00000215023.2	AC114730.5	antisense	3.05447	-2.80877	26.6556	3.8e-07	2.11e-06	UP
ENSG00000245522.2	RP11-540A21.2	lincRNA	1.23772	-0.734459	26.5894	3.93e-07	2.17e-06	UP
ENSG00000243810.1	RP5-1096J16.1	antisense	3.34971	-2.66126	26.5467	4.01e-07	2.21e-06	UP
ENSG00000261123.1	RP11-304L19.3	sense_intronic	1.43009	2.23876	26.5236	4.06e-07	2.24e-06	UP
ENSG00000249690.1	RP11-1336O20.2	antisense	-1.32964	-2.86977	26.5054	4.09e-07	2.25e-06	DOWN
ENSG00000258922.1	CTD-2313J17.1	sense_intronic	1.45205	-2.41981	26.4952	4.11e-07	2.26e-06	UP
ENSG00000254054.2	RP11-156K13.3	lincRNA	3.28595	-2.61359	26.4943	4.11e-07	2.26e-06	UP
ENSG00000224099.1	AC064834.1	lincRNA	4.21719	-2.31675	26.4867	4.13e-07	2.27e-06	UP
ENSG00000262772.1	RP11-353N14.2	lincRNA	1.96736	-0.881874	26.4848	4.13e-07	2.27e-06	UP
ENSG00000227925.1	RP11-191N8.2	lincRNA	2.51049	-2.37232	26.4599	4.18e-07	2.3e-06	UP
ENSG00000204791.7	CTD-3065J16.6	antisense	1.21923	-0.651262	26.459	4.19e-07	2.3e-06	UP
ENSG00000258754.6	LINC01579	lincRNA	-1.81839	0.80119	26.4525	4.2e-07	2.3e-06	DOWN
ENSG00000254604.1	AP000487.6	antisense	1.16807	-1.59956	26.427	4.25e-07	2.33e-06	UP
ENSG00000255874.2	LINC00346	lincRNA	1.33007	2.14872	26.3893	4.33e-07	2.37e-06	UP
ENSG00000254290.1	RP11-150O12.3	lincRNA	2.82462	2.3288	26.3615	4.39e-07	2.4e-06	UP
ENSG00000204584.1	RP11-304F15.3	antisense	1.09625	-0.379697	26.3149	4.49e-07	2.45e-06	UP
ENSG00000265142.5	MIR133A1HG	antisense	-1.2075	-0.871501	26.3129	4.49e-07	2.45e-06	DOWN
ENSG00000249267.5	LINC00939	lincRNA	2.40246	-0.46891	26.299	4.53e-07	2.47e-06	UP
ENSG00000228933.6	RP11-268G12.1	lincRNA	3.49053	-2.65218	26.2917	4.54e-07	2.47e-06	UP
ENSG00000250590.4	RP11-565A3.2	lincRNA	4.38791	-2.91614	26.2707	4.59e-07	2.5e-06	UP
ENSG00000223608.1	DSCR4-IT1	sense_intronic	4.87665	-3.42567	26.2477	4.64e-07	2.52e-06	UP
ENSG00000242317.1	RP11-875H7.5	lincRNA	-2.45242	-3.66897	26.2465	4.64e-07	2.52e-06	DOWN
ENSG00000245526.7	LINC00461	lincRNA	-1.64119	-2.45969	26.2388	4.66e-07	2.53e-06	DOWN
ENSG00000225792.1	AC004540.4	antisense	-1.38733	-1.18049	26.2388	4.66e-07	2.53e-06	DOWN
ENSG00000227619.1	RP11-492E3.2	antisense	2.50117	1.43731	26.2304	4.68e-07	2.54e-06	UP
ENSG00000232729.6	AC083884.8	processed_transcript	1.02883	0.125113	26.1834	4.79e-07	2.6e-06	UP
ENSG00000260517.2	RP11-426C22.5	lincRNA	1.09235	-0.776917	26.1407	4.89e-07	2.65e-06	UP
ENSG00000253508.1	RP1-170O19.14	lincRNA	2.70729	-0.656599	25.9992	5.24e-07	2.82e-06	UP
ENSG00000233058.1	LINC00884	antisense	1.19332	1.10809	25.9836	5.28e-07	2.84e-06	UP
ENSG00000258028.1	RP11-148E17.1	lincRNA	4.78626	-3.77504	26.0479	5.29e-07	2.85e-06	UP
ENSG00000256084.1	RP11-134N1.2	lincRNA	3.07699	-0.701836	25.9374	5.4e-07	2.9e-06	UP
ENSG00000278985.1	RP11-303E16.9	TEC	1.05952	-1.05176	25.9188	5.44e-07	2.93e-06	UP
ENSG00000180139.11	ACTA2-AS1	antisense	-1.41124	2.28658	25.914	5.46e-07	2.93e-06	DOWN
ENSG00000267284.1	RP11-397A16.1	lincRNA	4.63038	-2.37254	25.9084	5.47e-07	2.94e-06	UP
ENSG00000234377.6	RNF219-AS1	antisense	1.56901	-2.31748	25.9051	5.48e-07	2.94e-06	UP
ENSG00000260022.1	LA16c-306A4.1	antisense	1.09669	-1.55303	25.8993	5.5e-07	2.95e-06	UP
ENSG00000197308.7	GATA3-AS1	lincRNA	2.94414	-3.35627	25.8814	5.54e-07	2.97e-06	UP
ENSG00000250708.1	RP11-161D15.1	lincRNA	-2.0395	-3.12024	25.8671	5.58e-07	2.99e-06	DOWN
ENSG00000232803.1	SLCO4A1-AS1	antisense	2.50674	2.61202	25.8414	5.66e-07	3.03e-06	UP
ENSG00000249916.1	CTD-2280E9.1	antisense	3.20415	-3.16715	25.8202	5.71e-07	3.05e-06	UP
ENSG00000255733.4	IFNG-AS1	antisense	-1.62477	-0.855616	25.7915	5.79e-07	3.09e-06	DOWN
ENSG00000270607.1	RP11-359E10.1	lincRNA	-1.48896	-0.857503	25.7573	5.89e-07	3.14e-06	DOWN
ENSG00000253102.1	RP1-117B12.4	antisense	-1.32862	-2.36724	25.7553	5.9e-07	3.14e-06	DOWN
ENSG00000272556.1	RP11-638I8.1	lincRNA	1.0609	0.330123	25.7007	6.05e-07	3.22e-06	UP
ENSG00000278367.1	RP11-42O4.2	antisense	1.34511	-2.03576	25.6969	6.07e-07	3.22e-06	UP
ENSG00000237265.4	RP11-402P6.9	processed_transcript	4.99944	-3.04982	25.691	6.08e-07	3.23e-06	UP
ENSG00000274877.1	RP11-65I12.1	antisense	1.79517	1.00885	25.6713	6.14e-07	3.26e-06	UP
ENSG00000256288.1	RP11-277P12.10	lincRNA	3.28653	-3.77397	25.5998	6.36e-07	3.37e-06	UP
ENSG00000229941.4	AC012499.1	antisense	3.58211	-3.28154	25.5993	6.36e-07	3.37e-06	UP
ENSG00000235029.1	MNX1-AS2	antisense	1.32197	-1.62643	25.5954	6.37e-07	3.37e-06	UP
ENSG00000255471.1	RP11-736K20.5	antisense	-1.03089	-0.522915	25.5848	6.41e-07	3.39e-06	DOWN
ENSG00000277840.1	RP11-103B5.4	sense_intronic	1.75177	-0.728571	25.5739	6.44e-07	3.41e-06	UP
ENSG00000228358.4	AC113617.1	lincRNA	4.44992	-3.98711	25.6199	6.51e-07	3.44e-06	UP
ENSG00000271795.1	CTC-251D13.1	antisense	-1.07668	-1.45619	25.5504	6.52e-07	3.44e-06	DOWN
ENSG00000258331.1	RP11-118A3.1	lincRNA	3.87332	-3.40687	25.5481	6.52e-07	3.44e-06	UP
ENSG00000270372.1	RP11-109M17.2	lincRNA	3.54442	-0.975931	25.5382	6.56e-07	3.46e-06	UP
ENSG00000214733.7	RP11-429J17.8	antisense	1.81326	-2.05234	25.5248	6.6e-07	3.48e-06	UP
ENSG00000235565.1	RP11-86H7.7	lincRNA	1.18306	0.0698556	25.4738	6.76e-07	3.56e-06	UP
ENSG00000260834.1	RP11-256I9.2	lincRNA	5.05815	-2.09678	25.4737	6.77e-07	3.56e-06	UP
ENSG00000248461.1	CTD-2207A17.1	lincRNA	5.0115	-1.4098	25.4321	6.9e-07	3.63e-06	UP
ENSG00000227195.7	MIR663AHG	processed_transcript	2.52479	-1.40869	25.3904	7.04e-07	3.7e-06	UP
ENSG00000224652.1	LINC00885	lincRNA	-1.74078	-2.13892	25.3852	7.06e-07	3.71e-06	DOWN
ENSG00000203999.7	LINC01270	lincRNA	1.62024	-0.0378296	25.3769	7.09e-07	3.72e-06	UP
ENSG00000279286.2	RP11-248B24.1	TEC	1.90972	0.0938581	25.3643	7.13e-07	3.74e-06	UP
ENSG00000280444.1	RP11-83B20.8	TEC	2.58203	-2.58223	25.3592	7.15e-07	3.75e-06	UP
ENSG00000243224.1	RP5-1157M23.2	antisense	1.0568	-1.6605	25.34	7.22e-07	3.78e-06	UP
ENSG00000214770.2	RP11-544I20.2	antisense	1.21009	-1.68923	25.3385	7.23e-07	3.79e-06	UP
ENSG00000226180.3	RP11-278A23.1	lincRNA	1.02631	-0.741327	25.3175	7.3e-07	3.82e-06	UP
ENSG00000225328.1	AC019100.3	antisense	2.77746	-1.87827	25.3006	7.36e-07	3.85e-06	UP
ENSG00000267002.1	RP11-242D8.1	lincRNA	1.08306	2.29797	25.265	7.49e-07	3.91e-06	UP
ENSG00000254111.2	RP11-150O12.5	lincRNA	3.09397	-3.10426	25.2611	7.5e-07	3.92e-06	UP
ENSG00000280323.1	AC053503.12	TEC	-2.29424	0.634095	25.2494	7.55e-07	3.94e-06	DOWN
ENSG00000260664.2	AC004158.3	lincRNA	1.46434	-1.76043	25.2437	7.57e-07	3.95e-06	UP
ENSG00000244468.1	RP11-206M11.7	antisense	4.77038	0.939426	25.1659	7.86e-07	4.09e-06	UP
ENSG00000267058.1	RP11-15A1.3	lincRNA	-1.04607	-1.31043	25.1456	7.94e-07	4.13e-06	DOWN
ENSG00000263680.2	RP11-57A1.1	lincRNA	1.50431	-1.67407	25.1425	7.95e-07	4.13e-06	UP
ENSG00000249641.2	HOXC13-AS	antisense	3.97018	-1.7644	25.1285	8.01e-07	4.16e-06	UP
ENSG00000203499.9	FAM83H-AS1	lincRNA	1.29188	5.25225	25.124	8.02e-07	4.17e-06	UP
ENSG00000269696.1	AC007228.11	antisense	-1.21944	-1.49961	25.0432	8.35e-07	4.32e-06	DOWN
ENSG00000234722.3	LINC01287	lincRNA	5.12903	0.273382	25.0244	8.42e-07	4.35e-06	UP
ENSG00000229531.4	RP1-102G20.5	antisense	1.39296	-1.49741	25.023	8.43e-07	4.36e-06	UP
ENSG00000272068.1	RP11-284F21.9	lincRNA	1.99274	2.2207	24.9942	8.55e-07	4.41e-06	UP
ENSG00000254847.1	RP11-51B23.3	lincRNA	-1.35035	-2.52757	24.9934	8.55e-07	4.41e-06	DOWN
ENSG00000234426.1	RP11-459O1.2	lincRNA	5.07129	-3.2559	24.9897	8.57e-07	4.42e-06	UP
ENSG00000259623.1	RP11-156E6.1	sense_overlapping	1.14901	4.05704	24.9736	8.63e-07	4.45e-06	UP
ENSG00000224559.2	LINC01087	lincRNA	3.63554	-1.74887	24.9601	8.69e-07	4.48e-06	UP
ENSG00000225548.4	AC098973.2	lincRNA	4.48301	-0.311058	24.9421	8.77e-07	4.51e-06	UP
ENSG00000255693.1	RP11-766N7.3	lincRNA	2.11533	-2.4485	24.9387	8.78e-07	4.52e-06	UP
ENSG00000272627.1	RP11-354E23.5	sense_intronic	1.72215	-2.41839	24.8508	9.17e-07	4.7e-06	UP
ENSG00000279277.1	RP11-861A13.3	TEC	1.42351	-1.63666	24.8375	9.23e-07	4.73e-06	UP
ENSG00000228295.1	LINC00392	lincRNA	6.39527	1.03115	24.8087	9.36e-07	4.79e-06	UP
ENSG00000238178.5	RP11-431J24.2	antisense	-1.91059	-0.653484	24.7825	9.48e-07	4.85e-06	DOWN
ENSG00000228013.1	RP11-350G8.5	antisense	-1.00892	-1.77092	24.7806	9.49e-07	4.85e-06	DOWN
ENSG00000203645.2	LINC00501	lincRNA	2.13536	-0.783081	24.7668	9.55e-07	4.88e-06	UP
ENSG00000236662.1	RP11-108L7.4	antisense	1.46638	-2.14922	24.7459	9.65e-07	4.92e-06	UP
ENSG00000260495.1	RP11-55K13.1	antisense	1.10425	-1.61342	24.7279	9.74e-07	4.96e-06	UP
ENSG00000254319.4	RP11-134O21.1	lincRNA	-1.36682	-2.6122	24.68	9.97e-07	5.07e-06	DOWN
ENSG00000231776.4	RP1-90L14.1	lincRNA	3.99445	-2.65073	24.6746	9.99e-07	5.08e-06	UP
ENSG00000250735.4	RP11-567N4.3	lincRNA	3.96429	-3.02889	24.6645	1e-06	5.1e-06	UP
ENSG00000228634.1	RP4-534N18.2	lincRNA	1.18375	-1.71956	24.6557	1.01e-06	5.12e-06	UP
ENSG00000237534.1	LINC00383	lincRNA	5.26071	-3.45659	24.6882	1.02e-06	5.19e-06	UP
ENSG00000261469.1	RP11-96D1.6	sense_intronic	-1.17203	-1.14789	24.5529	1.06e-06	5.36e-06	DOWN
ENSG00000236548.1	RNF217-AS1	antisense	-1.29987	-1.85862	24.5431	1.07e-06	5.38e-06	DOWN
ENSG00000272037.1	KB-431C1.5	antisense	1.01451	-0.147611	24.5103	1.08e-06	5.46e-06	UP
ENSG00000257761.1	RP11-186F10.2	antisense	2.8664	-2.95242	24.5038	1.09e-06	5.48e-06	UP
ENSG00000279039.1	CTC-260E6.3	TEC	2.14167	-2.00837	24.4952	1.09e-06	5.5e-06	UP
ENSG00000229642.1	AC027119.1	lincRNA	3.84955	-3.0724	24.4904	1.09e-06	5.51e-06	UP
ENSG00000254998.1	RP11-94P11.4	lincRNA	3.48413	-3.08069	24.4749	1.1e-06	5.54e-06	UP
ENSG00000253348.1	CTC-455F18.1	antisense	2.78996	0.388947	24.4741	1.1e-06	5.55e-06	UP
ENSG00000260398.1	RP11-594N15.3	sense_overlapping	-1.39811	-2.06889	24.4703	1.1e-06	5.55e-06	DOWN
ENSG00000267474.1	CTC-548K16.6	sense_intronic	1.20997	-1.54959	24.4435	1.12e-06	5.62e-06	UP
ENSG00000258593.2	CTD-3051D23.4	lincRNA	1.40305	-1.09265	24.3972	1.14e-06	5.73e-06	UP
ENSG00000232023.2	AC009410.1	lincRNA	4.36717	-2.47274	24.3781	1.16e-06	5.78e-06	UP
ENSG00000278920.1	RP3-412A9.17	sense_overlapping	1.44327	-0.638327	24.3683	1.16e-06	5.81e-06	UP
ENSG00000226849.1	RP4-635E18.7	antisense	1.04529	-1.59871	24.3647	1.16e-06	5.81e-06	UP
ENSG00000238107.1	RP11-495P10.5	lincRNA	3.67002	-0.593247	24.3551	1.17e-06	5.84e-06	UP
ENSG00000243479.3	MNX1-AS1	lincRNA	1.32901	1.05058	24.3502	1.17e-06	5.85e-06	UP
ENSG00000236871.5	LINC00106	lincRNA	1.13846	-0.0534153	24.3468	1.17e-06	5.86e-06	UP
ENSG00000253308.2	RP1-170O19.17	lincRNA	3.54831	-3.10617	24.3018	1.2e-06	5.98e-06	UP
ENSG00000240476.1	LINC00973	lincRNA	5.25051	-1.3917	24.2769	1.21e-06	6.04e-06	UP
ENSG00000255090.4	MIR100HG	lincRNA	-1.34819	-1.50287	24.2261	1.24e-06	6.18e-06	DOWN
ENSG00000279888.1	CTA-280A3.1	lincRNA	3.28628	-3.60497	24.221	1.25e-06	6.19e-06	UP
ENSG00000259298.1	RP11-562A8.4	antisense	1.02039	-1.1354	24.2131	1.25e-06	6.21e-06	UP
ENSG00000249388.1	RP11-834C11.6	lincRNA	-1.36497	-1.81061	24.0862	1.33e-06	6.58e-06	DOWN
ENSG00000248538.5	RP11-10A14.5	lincRNA	3.25503	1.42398	24.0821	1.34e-06	6.59e-06	UP
ENSG00000248103.1	CTC-338M12.9	lincRNA	3.17719	-2.10522	24.0586	1.35e-06	6.66e-06	UP
ENSG00000269376.1	RP11-120K24.5	sense_intronic	2.46842	-0.992074	24.0506	1.36e-06	6.69e-06	UP
ENSG00000233817.1	RP11-168K11.3	lincRNA	1.81499	-2.33236	24.0454	1.36e-06	6.7e-06	UP
ENSG00000261296.1	RP11-299H22.6	lincRNA	4.37929	-3.35408	24.0417	1.36e-06	6.71e-06	UP
ENSG00000278862.1	RP11-571O6.2	TEC	2.38749	-2.83164	24.0385	1.36e-06	6.72e-06	UP
ENSG00000277247.1	RP11-785D18.3	antisense	3.82705	-0.0374141	23.9962	1.39e-06	6.85e-06	UP
ENSG00000238837.3	RP11-646E18.2	lincRNA	-2.07642	-3.64936	23.99	1.4e-06	6.87e-06	DOWN
ENSG00000265962.1	GACAT2	antisense	-1.51829	-2.33214	23.9603	1.42e-06	6.96e-06	DOWN
ENSG00000275784.1	RP5-1125A11.6	lincRNA	1.04376	-0.885797	23.9409	1.43e-06	7.02e-06	UP
ENSG00000237423.1	LINC01522	lincRNA	3.57421	-1.72708	23.936	1.44e-06	7.04e-06	UP
ENSG00000279401.1	GS1-204I12.3	TEC	3.11323	-4.28269	23.924	1.44e-06	7.08e-06	UP
ENSG00000270557.1	RP11-546J1.1	lincRNA	1.38974	-1.62852	23.9204	1.45e-06	7.09e-06	UP
ENSG00000225964.4	NRIR	antisense	1.71718	-1.38701	23.9179	1.45e-06	7.09e-06	UP
ENSG00000279786.1	CTD-2014D20.1	TEC	1.26704	-0.60533	23.8959	1.46e-06	7.16e-06	UP
ENSG00000225255.5	LA16c-83F12.6	lincRNA	3.91741	-2.90176	23.8847	1.47e-06	7.2e-06	UP
ENSG00000261146.1	RP11-2A4.4	lincRNA	3.93502	-2.90747	23.8756	1.48e-06	7.23e-06	UP
ENSG00000274554.1	RP11-240G22.5	antisense	1.03853	-1.50773	23.8516	1.5e-06	7.31e-06	UP
ENSG00000262117.4	BCAR4	lincRNA	5.02953	-0.502277	23.7986	1.54e-06	7.49e-06	UP
ENSG00000251164.1	HULC	lincRNA	4.52257	-1.10251	23.7971	1.54e-06	7.49e-06	UP
ENSG00000273174.1	RP11-434H6.6	antisense	1.00673	-1.80273	23.7899	1.54e-06	7.51e-06	UP
ENSG00000226235.1	LEMD1-AS1	antisense	2.26239	-2.17491	23.7827	1.55e-06	7.54e-06	UP
ENSG00000275216.1	RP11-54H7.4	lincRNA	3.9271	3.57239	23.7808	1.55e-06	7.54e-06	UP
ENSG00000248693.1	CTD-2023M8.1	lincRNA	1.56833	-2.48643	23.7715	1.56e-06	7.57e-06	UP
ENSG00000204603.5	LINC01257	lincRNA	4.7955	-2.02339	23.7333	1.59e-06	7.71e-06	UP
ENSG00000248870.1	CTD-2015A6.2	lincRNA	2.808	-3.11463	23.7197	1.6e-06	7.75e-06	UP
ENSG00000258725.1	PRC1-AS1	antisense	1.09029	-1.11973	23.6972	1.61e-06	7.82e-06	UP
ENSG00000229312.2	RP11-470P21.2	antisense	2.86188	-2.5665	23.6838	1.62e-06	7.87e-06	UP
ENSG00000254973.1	RP11-429J17.7	lincRNA	1.24705	-0.269751	23.6752	1.63e-06	7.9e-06	UP
ENSG00000242082.1	RP1-90G24.10	antisense	2.29771	-1.31429	23.6661	1.64e-06	7.93e-06	UP
ENSG00000281327.1	LINC01338	lincRNA	2.73498	-3.94524	23.6468	1.65e-06	8e-06	UP
ENSG00000259840.1	LA16c-380A1.1	lincRNA	-1.50766	-2.99199	23.6317	1.67e-06	8.05e-06	DOWN
ENSG00000236481.1	AC002331.1	lincRNA	1.90439	-1.72407	23.6199	1.68e-06	8.1e-06	UP
ENSG00000260592.1	CTA-363E6.6	antisense	1.39836	0.449276	23.6037	1.69e-06	8.16e-06	UP
ENSG00000279488.1	AC004623.3	TEC	1.02152	-1.40654	23.5986	1.69e-06	8.18e-06	UP
ENSG00000278621.1	CTD-2033D15.3	antisense	-1.3288	-1.27033	23.5783	1.71e-06	8.25e-06	DOWN
ENSG00000232197.1	RP11-302L19.1	antisense	3.85514	-3.71669	23.5708	1.72e-06	8.28e-06	UP
ENSG00000259977.1	AL121578.2	lincRNA	3.40289	-3.29387	23.5458	1.74e-06	8.36e-06	UP
ENSG00000280890.1	ELDR	lincRNA	2.89919	-3.14484	23.5453	1.74e-06	8.36e-06	UP
ENSG00000224950.2	RP5-1086K13.1	lincRNA	1.12943	0.224561	23.5329	1.75e-06	8.41e-06	UP
ENSG00000266805.1	RP11-61L19.1	sense_intronic	1.2616	-1.64636	23.4904	1.79e-06	8.57e-06	UP
ENSG00000274840.3	RP11-320G10.1	lincRNA	3.85301	-2.61415	23.4729	1.8e-06	8.64e-06	UP
ENSG00000261760.5	RP11-1223D19.1	lincRNA	-1.23755	-1.21201	23.4522	1.82e-06	8.72e-06	DOWN
ENSG00000249650.1	RP11-310P5.1	antisense	2.26174	-2.33295	23.4368	1.83e-06	8.79e-06	UP
ENSG00000251314.2	CTD-2337A12.1	antisense	-1.30882	-2.83917	23.4209	1.85e-06	8.85e-06	DOWN
ENSG00000274269.1	RP4-545L17.12	processed_transcript	2.59271	-2.54866	23.4071	1.86e-06	8.91e-06	UP
ENSG00000214049.6	UCA1	processed_transcript	3.31742	4.63738	23.3532	1.91e-06	9.13e-06	UP
ENSG00000226782.2	RP11-706D8.3	lincRNA	2.62037	-3.66773	23.3489	1.91e-06	9.15e-06	UP
ENSG00000253706.4	RP11-758M4.4	antisense	3.54984	-0.683478	23.2994	1.96e-06	9.35e-06	UP
ENSG00000203441.2	LINC00449	antisense	1.04488	-1.77658	23.264	2e-06	9.51e-06	UP
ENSG00000240086.4	RP11-657O9.1	processed_transcript	3.31467	-1.93066	23.2211	2.04e-06	9.69e-06	UP
ENSG00000214039.7	RP11-474D1.3	lincRNA	4.19106	0.90317	23.2076	2.05e-06	9.74e-06	UP
ENSG00000235180.1	LINC00601	lincRNA	3.83151	-3.89945	23.1934	2.07e-06	9.8e-06	UP
ENSG00000232063.1	RP11-307E17.8	lincRNA	-1.07073	-1.0109	23.1886	2.07e-06	9.82e-06	DOWN
ENSG00000258010.3	RP11-210M15.1	antisense	2.89297	-3.58961	23.1881	2.07e-06	9.83e-06	UP
ENSG00000261326.2	LINC01355	lincRNA	1.06666	2.30866	23.1568	2.1e-06	9.96e-06	UP
ENSG00000243944.4	RP11-167H9.4	antisense	2.5602	-1.7742	23.15	2.11e-06	9.99e-06	UP
ENSG00000225107.1	AC092484.1	lincRNA	3.15177	-3.9378	23.1355	2.13e-06	1e-05	UP
ENSG00000258987.1	RP11-131H24.4	antisense	-1.65204	-1.73239	23.0878	2.18e-06	1.03e-05	DOWN
ENSG00000277945.1	RP11-677M24.1	sense_intronic	2.74698	-3.33741	23.0793	2.19e-06	1.03e-05	UP
ENSG00000253426.4	RP11-10A14.4	lincRNA	1.83162	-0.607869	23.0527	2.22e-06	1.04e-05	UP
ENSG00000254263.1	RP11-473O4.4	lincRNA	1.42086	-2.17622	23.0446	2.22e-06	1.05e-05	UP
ENSG00000275944.1	RP11-104J23.1	antisense	2.36982	-2.32837	23.0425	2.23e-06	1.05e-05	UP
ENSG00000277342.1	RP11-843B15.4	sense_intronic	1.13563	-1.81199	23.0323	2.24e-06	1.05e-05	UP
ENSG00000236719.2	OVAAL	lincRNA	5.32977	-1.42194	23.0024	2.27e-06	1.07e-05	UP
ENSG00000261105.4	LMO7-AS1	antisense	1.39489	-1.00464	22.9592	2.32e-06	1.09e-05	UP
ENSG00000250546.4	RP11-8L2.1	processed_transcript	3.50083	-1.78302	22.9591	2.32e-06	1.09e-05	UP
ENSG00000250056.4	LINC01018	lincRNA	-1.9021	-0.199975	22.9296	2.35e-06	1.1e-05	DOWN
ENSG00000269985.1	RP1-232P20.1	antisense	-1.13662	-1.99527	22.8985	2.39e-06	1.12e-05	DOWN
ENSG00000249345.5	RP11-575F12.1	lincRNA	2.31478	-2.06669	22.8853	2.41e-06	1.13e-05	UP
ENSG00000226004.1	RP11-10J5.1	lincRNA	2.23622	-2.84895	22.8773	2.42e-06	1.13e-05	UP
ENSG00000224592.4	RP5-884C9.2	lincRNA	-1.64901	-3.13599	22.8684	2.43e-06	1.13e-05	DOWN
ENSG00000257391.1	MIR3180-4	lincRNA	2.78765	-3.12155	22.8436	2.46e-06	1.15e-05	UP
ENSG00000227307.1	RP11-95I16.2	lincRNA	3.41216	-3.48682	22.8338	2.47e-06	1.15e-05	UP
ENSG00000260095.1	RP11-715J22.3	antisense	1.0944	-1.90274	22.8292	2.47e-06	1.16e-05	UP
ENSG00000251199.4	RP11-400D2.2	lincRNA	4.36786	-4.02599	22.834	2.53e-06	1.18e-05	UP
ENSG00000267751.4	AC009005.2	antisense	1.30677	0.898352	22.7743	2.54e-06	1.18e-05	UP
ENSG00000274895.1	RP11-478J18.2	antisense	2.87914	-1.74971	22.7732	2.54e-06	1.19e-05	UP
ENSG00000276399.1	FLJ36000	lincRNA	4.80034	-3.23232	22.7639	2.55e-06	1.19e-05	UP
ENSG00000225218.1	AP001628.6	lincRNA	1.52035	-2.12283	22.7561	2.56e-06	1.19e-05	UP
ENSG00000276075.1	CTD-2012K14.8	antisense	-1.02768	-1.90305	22.7438	2.58e-06	1.2e-05	DOWN
ENSG00000263082.1	CTD-2034I21.2	lincRNA	4.24895	-2.70037	22.7426	2.58e-06	1.2e-05	UP
ENSG00000275549.1	C9orf173-AS1	antisense	1.59592	-2.08935	22.7261	2.6e-06	1.21e-05	UP
ENSG00000265980.1	CTD-2515C13.2	lincRNA	3.97769	-3.81391	22.7137	2.62e-06	1.22e-05	UP
ENSG00000231532.4	LINC01249	lincRNA	4.12456	-2.85719	22.7008	2.63e-06	1.22e-05	UP
ENSG00000224259.4	LINC01133	lincRNA	-1.30182	5.14238	22.6832	2.66e-06	1.23e-05	DOWN
ENSG00000275294.3	RP11-428O18.6	lincRNA	1.98795	-1.34075	22.6619	2.69e-06	1.25e-05	UP
ENSG00000233392.4	AC104809.4	processed_transcript	3.3414	-0.327831	22.6204	2.74e-06	1.27e-05	UP
ENSG00000231764.7	DLX6-AS1	antisense	2.88769	0.704883	22.5711	2.81e-06	1.3e-05	UP
ENSG00000233922.2	AL133493.2	lincRNA	2.56451	1.09724	22.5403	2.85e-06	1.32e-05	UP
ENSG00000146521.8	LINC01558	lincRNA	1.72155	0.176885	22.5238	2.87e-06	1.32e-05	UP
ENSG00000231196.3	RP11-495P10.8	lincRNA	3.44446	0.14718	22.5226	2.88e-06	1.33e-05	UP
ENSG00000227218.6	RP11-203J24.8	antisense	-1.05721	0.522468	22.5047	2.9e-06	1.34e-05	DOWN
ENSG00000233725.6	LINC00284	lincRNA	-2.03325	-2.49944	22.486	2.93e-06	1.35e-05	DOWN
ENSG00000279467.1	KB-1125A3.12	antisense	1.048	-1.08865	22.4508	2.98e-06	1.37e-05	UP
ENSG00000262370.4	RP11-473M20.9	lincRNA	1.43087	0.476135	22.383	3.08e-06	1.41e-05	UP
ENSG00000251230.4	RP11-701P16.5	lincRNA	1.64383	-0.978902	22.3761	3.09e-06	1.41e-05	UP
ENSG00000224649.1	AF124730.4	antisense	2.43536	-2.75997	22.3747	3.09e-06	1.41e-05	UP
ENSG00000273055.1	CTB-13F3.1	antisense	1.12628	-0.321491	22.3742	3.1e-06	1.41e-05	UP
ENSG00000280623.1	PCAT14	lincRNA	4.22995	-0.191535	22.3736	3.1e-06	1.41e-05	UP
ENSG00000274565.1	CTD-3035K23.7	antisense	-1.01118	-1.7734	22.3663	3.11e-06	1.42e-05	DOWN
ENSG00000279281.1	RP11-226M10.3	TEC	1.18444	0.110827	22.3522	3.13e-06	1.43e-05	UP
ENSG00000276934.1	RP11-231E4.5	sense_intronic	1.15857	-2.27453	22.3489	3.13e-06	1.43e-05	UP
ENSG00000124915.9	DKFZP434K028	lincRNA	1.37464	-0.928544	22.3437	3.14e-06	1.43e-05	UP
ENSG00000229654.1	RP1-60O19.2	lincRNA	5.14925	-1.75608	22.3343	3.16e-06	1.44e-05	UP
ENSG00000277744.1	CTC-435M10.12	sense_intronic	1.05696	-1.6856	22.3218	3.18e-06	1.45e-05	UP
ENSG00000251003.6	ZFPM2-AS1	processed_transcript	2.18108	0.418071	22.3196	3.18e-06	1.45e-05	UP
ENSG00000228613.1	AC144450.1	antisense	3.36715	-3.38748	22.2987	3.21e-06	1.46e-05	UP
ENSG00000275576.1	RP5-836N17.4	sense_intronic	1.36984	-2.07906	22.2917	3.22e-06	1.47e-05	UP
ENSG00000272141.1	RP11-465B22.8	lincRNA	1.25346	2.53772	22.2736	3.25e-06	1.48e-05	UP
ENSG00000248740.4	RP11-328K4.1	lincRNA	3.38096	-1.72682	22.2708	3.26e-06	1.48e-05	UP
ENSG00000230400.1	RP11-359G22.2	lincRNA	1.6667	-3.11399	22.228	3.33e-06	1.51e-05	UP
ENSG00000223991.1	AC104809.2	antisense	2.98015	-3.66602	22.2108	3.36e-06	1.52e-05	UP
ENSG00000237520.1	RP11-443B7.2	lincRNA	2.1215	-3.22331	22.1994	3.37e-06	1.53e-05	UP
ENSG00000227512.1	RP11-413M3.4	antisense	1.23557	-1.81115	22.1965	3.38e-06	1.53e-05	UP
ENSG00000280287.1	RP13-554M15.7	TEC	1.03428	1.11497	22.1777	3.41e-06	1.54e-05	UP
ENSG00000261572.1	RP11-384L8.1	sense_intronic	1.03217	0.841254	22.1435	3.47e-06	1.57e-05	UP
ENSG00000279032.1	RP11-306B9.1	TEC	3.12418	-3.49899	22.1205	3.51e-06	1.58e-05	UP
ENSG00000257185.1	RP11-626P14.2	lincRNA	3.76277	-3.27779	22.096	3.55e-06	1.6e-05	UP
ENSG00000248243.1	RP11-93K22.13	lincRNA	1.29514	-0.486211	22.0861	3.57e-06	1.61e-05	UP
ENSG00000275191.1	RP11-36I17.2	sense_intronic	1.57385	-2.91294	22.0697	3.6e-06	1.62e-05	UP
ENSG00000223829.4	AC004870.4	processed_transcript	3.17342	-1.90675	22.0681	3.6e-06	1.62e-05	UP
ENSG00000230533.1	RP11-95M15.1	lincRNA	2.33369	-2.22313	22.0235	3.68e-06	1.65e-05	UP
ENSG00000224939.1	LINC00184	lincRNA	2.03884	-2.6624	22.0158	3.69e-06	1.66e-05	UP
ENSG00000223907.1	LINC01226	lincRNA	2.82542	-1.7468	22.0119	3.7e-06	1.66e-05	UP
ENSG00000254631.4	RP11-702H23.4	antisense	1.47979	-2.49506	22.0099	3.71e-06	1.66e-05	UP
ENSG00000278266.1	RP11-575F12.3	lincRNA	1.99684	1.21131	21.978	3.76e-06	1.69e-05	UP
ENSG00000262152.5	LA16c-380H5.1	lincRNA	1.53212	-1.62824	21.9533	3.81e-06	1.71e-05	UP
ENSG00000260710.1	RP11-616M22.7	lincRNA	2.58628	-1.97622	21.9153	3.88e-06	1.74e-05	UP
ENSG00000248370.1	RP11-366H4.1	lincRNA	4.74222	-3.06933	21.9101	3.89e-06	1.74e-05	UP
ENSG00000260763.1	RP11-445O3.3	lincRNA	3.61085	-2.75665	21.8801	3.95e-06	1.77e-05	UP
ENSG00000260589.1	STAM-AS1	antisense	1.0929	-1.71571	21.8664	3.98e-06	1.78e-05	UP
ENSG00000204832.8	ST8SIA6-AS1	antisense	4.19503	0.596087	21.8636	3.98e-06	1.78e-05	UP
ENSG00000254432.1	RP11-33I11.2	antisense	1.43613	-1.66403	21.8527	4e-06	1.79e-05	UP
ENSG00000205293.3	RP11-1112C15.1	lincRNA	4.11274	-1.40994	21.8485	4.01e-06	1.79e-05	UP
ENSG00000235269.1	AL162759.1	lincRNA	3.1036	-2.87843	21.8187	4.07e-06	1.82e-05	UP
ENSG00000222001.2	AC106876.2	processed_transcript	-1.36172	1.04793	21.8153	4.08e-06	1.82e-05	DOWN
ENSG00000254417.1	ANO1-AS2	antisense	2.10206	-2.4788	21.8023	4.11e-06	1.83e-05	UP
ENSG00000248363.4	CTC-261N6.1	lincRNA	3.62829	-2.39781	21.8	4.11e-06	1.83e-05	UP
ENSG00000278973.1	RP11-83B20.9	TEC	2.31482	-2.35183	21.7792	4.15e-06	1.85e-05	UP
ENSG00000232294.4	RP4-715N11.2	lincRNA	3.39801	-3.88022	21.7639	4.18e-06	1.86e-05	UP
ENSG00000255226.1	CTD-2210P24.3	antisense	3.99709	-2.33975	21.7642	4.18e-06	1.86e-05	UP
ENSG00000273064.1	RP11-474G23.3	antisense	1.03224	-1.82334	21.7562	4.2e-06	1.87e-05	UP
ENSG00000231083.1	AC011747.6	lincRNA	3.11249	-3.34221	21.7455	4.22e-06	1.88e-05	UP
ENSG00000272405.1	RP11-284F21.10	antisense	1.53059	4.07455	21.7314	4.25e-06	1.89e-05	UP
ENSG00000226673.1	LINC01108	lincRNA	3.29639	-1.88942	21.73	4.26e-06	1.89e-05	UP
ENSG00000260145.1	RP11-322D14.2	antisense	1.31244	-2.18113	21.7296	4.26e-06	1.89e-05	UP
ENSG00000254142.2	RP11-53M11.3	lincRNA	2.37036	-2.18631	21.7079	4.3e-06	1.91e-05	UP
ENSG00000246228.5	CASC8	antisense	1.74668	0.968311	21.6985	4.32e-06	1.92e-05	UP
ENSG00000261730.1	RP4-668J24.2	antisense	-1.38329	-1.40382	21.6953	4.33e-06	1.92e-05	DOWN
ENSG00000264853.1	RP11-16C1.2	sense_intronic	1.09001	-1.131	21.6715	4.38e-06	1.94e-05	UP
ENSG00000261135.1	RP4-798A10.7	lincRNA	1.68244	-1.60137	21.6514	4.42e-06	1.96e-05	UP
ENSG00000237429.1	RP1-159A19.4	antisense	-1.18085	-2.41536	21.6467	4.43e-06	1.96e-05	DOWN
ENSG00000225315.2	RP11-293P20.2	antisense	1.92577	-2.24083	21.6346	4.46e-06	1.97e-05	UP
ENSG00000248783.1	RP11-308B16.2	lincRNA	4.2041	-2.95562	21.6246	4.48e-06	1.98e-05	UP
ENSG00000225953.2	SATB2-AS1	antisense	1.7965	-1.33347	21.6227	4.49e-06	1.98e-05	UP
ENSG00000204460.3	AC079586.1	lincRNA	4.12783	-2.69609	21.609	4.52e-06	1.99e-05	UP
ENSG00000261650.1	RP11-474D1.4	lincRNA	4.00923	-3.30776	21.5862	4.57e-06	2.02e-05	UP
ENSG00000203721.4	LINC00862	lincRNA	1.59426	-2.36161	21.5791	4.59e-06	2.02e-05	UP
ENSG00000267734.1	RP4-604K5.3	lincRNA	1.58082	-2.21342	21.5671	4.61e-06	2.03e-05	UP
ENSG00000269155.2	RP3-431P23.5	lincRNA	1.22409	-0.142795	21.546	4.66e-06	2.05e-05	UP
ENSG00000272843.1	RP11-313P13.5	antisense	1.04968	-1.91793	21.5366	4.68e-06	2.06e-05	UP
ENSG00000267243.4	AC005307.3	lincRNA	3.44143	-1.08245	21.5313	4.7e-06	2.07e-05	UP
ENSG00000266289.1	RP11-1C8.6	lincRNA	1.05827	-2.03419	21.5261	4.71e-06	2.07e-05	UP
ENSG00000274383.1	CTD-2017F17.2	antisense	1.53315	0.504378	21.4492	4.89e-06	2.15e-05	UP
ENSG00000253394.4	LINC00534	lincRNA	3.07166	-3.38401	21.4475	4.89e-06	2.15e-05	UP
ENSG00000274080.1	CTA-315H11.2	sense_intronic	1.98254	0.163803	21.4365	4.92e-06	2.16e-05	UP
ENSG00000260740.2	AC026471.6	antisense	1.6088	-1.25867	21.432	4.93e-06	2.17e-05	UP
ENSG00000254419.1	RP11-261P9.4	sense_intronic	1.21291	-1.4913	21.4256	4.95e-06	2.17e-05	UP
ENSG00000205634.5	LINC00898	lincRNA	3.19844	-3.09728	21.425	4.95e-06	2.17e-05	UP
ENSG00000230725.4	RP4-738P15.1	lincRNA	2.95324	-2.61057	21.4167	4.97e-06	2.18e-05	UP
ENSG00000231476.1	AC074389.5	lincRNA	4.55603	-2.49366	21.4024	5.01e-06	2.19e-05	UP
ENSG00000251629.5	RP11-774D14.1	lincRNA	4.16905	-1.51101	21.3204	5.21e-06	2.27e-05	UP
ENSG00000257842.4	NOVA1-AS1	antisense	3.63047	-1.74114	21.3157	5.23e-06	2.28e-05	UP
ENSG00000279536.1	RP11-445N20.2	TEC	1.50836	-2.20621	21.3095	5.24e-06	2.28e-05	UP
ENSG00000232406.5	RP11-234K24.3	antisense	1.25694	-0.260538	21.2964	5.27e-06	2.3e-05	UP
ENSG00000255921.1	RP11-662I13.2	antisense	2.45293	-3.14865	21.2951	5.28e-06	2.3e-05	UP
ENSG00000232259.1	RP11-4C20.3	lincRNA	1.12218	-1.34705	21.2912	5.29e-06	2.3e-05	UP
ENSG00000279844.1	RP11-20F18.1	TEC	2.51357	-1.87845	21.2563	5.38e-06	2.34e-05	UP
ENSG00000261488.1	RP11-757F18.5	antisense	1.21483	0.690297	21.2159	5.49e-06	2.38e-05	UP
ENSG00000258460.1	RP11-168L7.1	lincRNA	3.69772	-3.71363	21.2138	5.5e-06	2.39e-05	UP
ENSG00000257191.1	RP11-390N6.1	antisense	3.04816	-2.09623	21.2137	5.5e-06	2.39e-05	UP
ENSG00000258592.1	RP11-108M12.3	lincRNA	2.3963	-2.28569	21.2119	5.5e-06	2.39e-05	UP
ENSG00000279862.1	RP11-423E7.2	TEC	1.20634	-2.2116	21.2044	5.52e-06	2.39e-05	UP
ENSG00000204528.3	PSORS1C3	sense_intronic	1.87753	0.597711	21.1964	5.54e-06	2.4e-05	UP
ENSG00000279758.1	RP11-752G15.10	TEC	1.36683	-2.37303	21.1731	5.61e-06	2.43e-05	UP
ENSG00000236559.1	RP11-243J16.7	antisense	1.21651	-1.71319	21.1719	5.61e-06	2.43e-05	UP
ENSG00000254431.1	RP11-550A5.2	antisense	1.25453	-1.71696	21.1587	5.65e-06	2.44e-05	UP
ENSG00000267476.1	RP11-126O1.4	antisense	2.16897	-2.51453	21.1586	5.65e-06	2.44e-05	UP
ENSG00000259664.2	CTD-2147F2.2	lincRNA	3.08963	-1.36413	21.157	5.65e-06	2.44e-05	UP
ENSG00000267254.4	ZNF790-AS1	antisense	-1.03793	-0.515469	21.151	5.67e-06	2.45e-05	DOWN
ENSG00000266850.1	RP11-370A5.1	antisense	1.69932	-1.59163	21.1472	5.68e-06	2.46e-05	UP
ENSG00000255871.2	RP11-69C13.1	lincRNA	2.71958	-3.16817	21.0843	5.86e-06	2.53e-05	UP
ENSG00000250838.1	RP11-501C14.5	antisense	3.73163	-3.81364	21.0273	6.03e-06	2.59e-05	UP
ENSG00000256325.1	RP11-611O2.1	antisense	1.44864	-2.52018	21.0199	6.05e-06	2.6e-05	UP
ENSG00000236953.1	ZDHHC20-IT1	sense_intronic	1.07382	-1.99143	21.0101	6.08e-06	2.61e-05	UP
ENSG00000272372.1	RP11-441F2.5	antisense	-1.66033	-1.98211	20.9836	6.16e-06	2.64e-05	DOWN
ENSG00000231291.3	RP11-445O3.1	lincRNA	3.70256	-3.62083	20.9785	6.18e-06	2.65e-05	UP
ENSG00000279551.1	RP11-588G21.1	TEC	3.47803	-4.45531	21.0169	6.2e-06	2.66e-05	UP
ENSG00000272144.1	CTD-2035E11.5	lincRNA	1.02703	-0.849922	20.9536	6.25e-06	2.68e-05	UP
ENSG00000266010.1	GATA6-AS1	lincRNA	-1.28048	1.77204	20.9368	6.31e-06	2.7e-05	DOWN
ENSG00000232498.1	RP5-1011O1.2	antisense	1.60394	-0.917845	20.9345	6.31e-06	2.7e-05	UP
ENSG00000264012.1	RP11-627G18.2	antisense	1.45175	-2.10471	20.8938	6.44e-06	2.75e-05	UP
ENSG00000226476.2	RP11-776H12.1	lincRNA	2.31467	-0.0537901	20.8832	6.48e-06	2.76e-05	UP
ENSG00000277693.1	AP003900.6	lincRNA	3.85157	-2.4746	20.8828	6.48e-06	2.76e-05	UP
ENSG00000269275.1	CTD-2105E13.15	antisense	1.37034	-2.13032	20.878	6.49e-06	2.77e-05	UP
ENSG00000244184.1	RP11-314A20.2	antisense	1.29905	-1.90082	20.8767	6.5e-06	2.77e-05	UP
ENSG00000258763.4	RP11-110A12.2	antisense	3.43706	-3.60538	20.8538	6.57e-06	2.8e-05	UP
ENSG00000255364.1	RP11-94A24.1	lincRNA	-1.89292	-2.90186	20.8437	6.6e-06	2.81e-05	DOWN
ENSG00000083622.8	AC000111.6	antisense	3.37472	-1.60832	20.8437	6.6e-06	2.81e-05	UP
ENSG00000280087.1	CTB-129P6.7	TEC	1.19415	-1.44894	20.8334	6.64e-06	2.83e-05	UP
ENSG00000235890.2	TSPEAR-AS1	antisense	1.81286	0.702294	20.8244	6.67e-06	2.84e-05	UP
ENSG00000237750.2	AC007740.1	antisense	3.68315	-4.15036	20.7966	6.76e-06	2.87e-05	UP
ENSG00000254760.1	CTD-2616J11.3	antisense	1.55317	-2.58663	20.777	6.83e-06	2.9e-05	UP
ENSG00000231208.4	ZBTB46-AS1	antisense	3.38962	-1.82489	20.7671	6.86e-06	2.91e-05	UP
ENSG00000251574.5	RP11-6N13.1	lincRNA	2.69683	-3.23958	20.7431	6.94e-06	2.94e-05	UP
ENSG00000226674.7	TEX41	lincRNA	1.79244	0.0176897	20.6868	7.14e-06	3.02e-05	UP
ENSG00000281641.1	SAMD12-AS1	lincRNA	1.11157	-1.00998	20.6858	7.14e-06	3.02e-05	UP
ENSG00000243083.4	LINC00870	lincRNA	1.55749	-1.54711	20.6613	7.23e-06	3.05e-05	UP
ENSG00000231131.5	LINC01468	lincRNA	4.06639	-1.38025	20.6375	7.32e-06	3.08e-05	UP
ENSG00000272168.4	CASC15	lincRNA	1.07903	1.67018	20.6356	7.32e-06	3.09e-05	UP
ENSG00000278630.1	RP11-78L16.1	lincRNA	4.24745	-2.9071	20.6167	7.39e-06	3.11e-05	UP
ENSG00000279866.1	CTB-193M12.4	TEC	-1.20727	0.630573	20.6097	7.42e-06	3.12e-05	DOWN
ENSG00000236911.5	RP11-78B10.2	antisense	2.68251	-3.68622	20.6084	7.42e-06	3.12e-05	UP
ENSG00000255308.1	RP11-428C19.4	antisense	1.71747	-3.38847	20.602	7.45e-06	3.13e-05	UP
ENSG00000280414.1	RP11-572N21.1	TEC	3.22865	-3.95885	20.5906	7.49e-06	3.15e-05	UP
ENSG00000250548.5	RP11-47I22.2	lincRNA	1.22079	-1.30818	20.5709	7.56e-06	3.18e-05	UP
ENSG00000260611.1	RP11-352B15.2	lincRNA	4.14221	-3.88156	20.537	7.69e-06	3.22e-05	UP
ENSG00000224805.2	LINC00853	antisense	1.08056	-0.679033	20.5342	7.7e-06	3.23e-05	UP
ENSG00000100181.20	TPTEP1	lincRNA	-1.25764	2.66956	20.4913	7.87e-06	3.29e-05	DOWN
ENSG00000223669.1	RP11-93B14.4	antisense	2.5786	-2.27839	20.4866	7.89e-06	3.3e-05	UP
ENSG00000231221.1	AC023672.2	lincRNA	2.58493	-3.06217	20.4265	8.13e-06	3.39e-05	UP
ENSG00000259527.2	LINC00052	lincRNA	3.30182	-4.04461	20.416	8.17e-06	3.4e-05	UP
ENSG00000279667.1	RP11-656D10.7	TEC	1.30699	-2.60902	20.4006	8.23e-06	3.43e-05	UP
ENSG00000269473.1	CTD-2619J13.19	lincRNA	1.03228	-0.653651	20.3864	8.29e-06	3.45e-05	UP
ENSG00000272727.1	RP11-142A22.4	lincRNA	2.66471	-2.79347	20.3572	8.41e-06	3.5e-05	UP
ENSG00000274215.1	CTD-2313J17.6	lincRNA	1.12437	-2.27737	20.3521	8.43e-06	3.5e-05	UP
ENSG00000243885.1	RP11-278L15.2	lincRNA	1.74534	-2.61888	20.3476	8.45e-06	3.51e-05	UP
ENSG00000267288.2	RP13-890H12.2	antisense	1.38202	-0.224015	20.3352	8.5e-06	3.53e-05	UP
ENSG00000280285.1	RP11-630A13.4	TEC	-1.44545	-1.69584	20.333	8.51e-06	3.53e-05	DOWN
ENSG00000261369.1	RP11-474B12.1	antisense	1.08142	-1.43871	20.3324	8.51e-06	3.53e-05	UP
ENSG00000267654.1	RP11-973H7.4	lincRNA	2.74286	-1.91657	20.3062	8.63e-06	3.58e-05	UP
ENSG00000270002.1	RP11-93H12.4	antisense	2.75477	-3.69291	20.2933	8.68e-06	3.6e-05	UP
ENSG00000235448.1	LURAP1L-AS1	antisense	1.54026	-2.51326	20.2867	8.71e-06	3.61e-05	UP
ENSG00000234296.1	RP13-16H11.7	lincRNA	3.64318	-3.382	20.274	8.77e-06	3.63e-05	UP
ENSG00000248323.4	LUCAT1	lincRNA	1.65799	-0.0222617	20.2727	8.77e-06	3.63e-05	UP
ENSG00000249049.1	RP11-763F8.1	antisense	3.15439	-3.36039	20.2528	8.86e-06	3.66e-05	UP
ENSG00000238129.4	RP3-410C9.2	lincRNA	3.52969	-4.23837	20.2427	8.9e-06	3.68e-05	UP
ENSG00000254981.1	RP11-350N15.3	antisense	-1.59091	-3.46608	20.239	8.92e-06	3.68e-05	DOWN
ENSG00000259672.1	RP11-69G7.1	lincRNA	4.0748	-2.25757	20.2248	8.98e-06	3.7e-05	UP
ENSG00000237281.1	CATIP-AS2	antisense	1.42461	-1.95025	20.2082	9.06e-06	3.73e-05	UP
ENSG00000238276.4	RP11-245J24.1	processed_transcript	3.83318	-3.74295	20.1861	9.16e-06	3.77e-05	UP
ENSG00000250584.2	LINC01511	lincRNA	3.31893	-1.72496	20.166	9.25e-06	3.8e-05	UP
ENSG00000258708.1	SLC25A21-AS1	antisense	-1.10238	-0.355377	20.1218	9.46e-06	3.88e-05	DOWN
ENSG00000260487.1	RP11-297C4.3	antisense	1.78316	-2.60893	20.0799	9.66e-06	3.95e-05	UP
ENSG00000242578.1	RP11-469J4.3	lincRNA	1.61703	-2.90107	20.0707	9.7e-06	3.97e-05	UP
ENSG00000223400.1	AP006748.1	lincRNA	2.59136	-3.25683	20.0483	9.81e-06	4.01e-05	UP
ENSG00000236039.1	AC019117.2	lincRNA	2.27138	0.229208	20.0391	9.86e-06	4.02e-05	UP
ENSG00000236095.1	RP11-49O14.2	sense_intronic	1.09326	-1.44039	20.0267	9.92e-06	4.04e-05	UP
ENSG00000251455.1	RP11-164P12.3	antisense	1.18809	-2.21171	19.9939	1.01e-05	4.1e-05	UP
ENSG00000249806.1	RP11-223C24.1	lincRNA	2.04869	-1.96148	19.9931	1.01e-05	4.1e-05	UP
ENSG00000224141.4	AL109763.2	lincRNA	4.03712	-1.53226	19.9915	1.01e-05	4.11e-05	UP
ENSG00000255257.1	AC025016.1	lincRNA	3.46339	-3.6024	19.9838	1.01e-05	4.12e-05	UP
ENSG00000261159.1	RP11-723O4.9	lincRNA	1.9819	-0.404337	19.9797	1.02e-05	4.13e-05	UP
ENSG00000249803.4	RP11-114H21.2	lincRNA	3.477	-3.62538	19.8689	1.07e-05	4.34e-05	UP
ENSG00000226921.5	LINC00454	lincRNA	4.10507	-2.66394	19.8555	1.08e-05	4.37e-05	UP
ENSG00000280027.1	RP11-44F14.10	TEC	1.55659	0.715941	19.8525	1.08e-05	4.37e-05	UP
ENSG00000231628.1	RP3-355L5.4	antisense	1.03854	-0.601812	19.8353	1.09e-05	4.41e-05	UP
ENSG00000228677.1	TTC3-AS1	antisense	1.20287	-2.58865	19.8243	1.1e-05	4.43e-05	UP
ENSG00000275672.1	GATM-AS1	antisense	-1.16875	-2.89383	19.8097	1.1e-05	4.46e-05	DOWN
ENSG00000266830.1	CTD-2008P7.8	lincRNA	4.11697	-2.5703	19.7956	1.11e-05	4.49e-05	UP
ENSG00000255893.1	RP11-685N10.1	antisense	1.38103	-1.2006	19.7739	1.12e-05	4.53e-05	UP
ENSG00000278012.1	RP1-310O13.13	sense_intronic	3.67854	-3.48596	19.7683	1.13e-05	4.54e-05	UP
ENSG00000259786.5	CTD-2118P12.1	lincRNA	2.64001	-2.34985	19.7403	1.14e-05	4.6e-05	UP
ENSG00000237179.4	AC007392.4	lincRNA	-1.55771	-3.08869	19.7366	1.15e-05	4.61e-05	DOWN
ENSG00000235529.1	AGAP1-IT1	sense_intronic	-1.06737	-1.14534	19.726	1.15e-05	4.63e-05	DOWN
ENSG00000279516.1	FAM230C	processed_transcript	4.58891	-1.74048	19.7202	1.16e-05	4.64e-05	UP
ENSG00000225931.3	RP3-395M20.7	TEC	1.27563	-1.70409	19.7032	1.17e-05	4.68e-05	UP
ENSG00000280639.1	RP11-96C21.2	lincRNA	1.82722	-2.63548	19.6817	1.18e-05	4.72e-05	UP
ENSG00000275491.1	RP5-1009E24.8	lincRNA	1.3714	-1.0964	19.6809	1.18e-05	4.73e-05	UP
ENSG00000267466.1	RP11-13K12.5	lincRNA	-1.49228	-1.31488	19.6678	1.19e-05	4.75e-05	DOWN
ENSG00000266278.1	RP11-41O4.2	lincRNA	1.96646	-2.00083	19.6435	1.2e-05	4.8e-05	UP
ENSG00000276121.1	CTD-2008A1.3	lincRNA	2.29096	-2.65262	19.6207	1.21e-05	4.85e-05	UP
ENSG00000228554.1	AC004837.5	antisense	1.07141	-1.90496	19.6056	1.22e-05	4.88e-05	UP
ENSG00000257883.1	RP11-497G19.1	lincRNA	3.48383	-1.03441	19.5762	1.24e-05	4.95e-05	UP
ENSG00000254286.4	RP11-89K10.1	antisense	1.01899	-1.10085	19.5554	1.25e-05	5e-05	UP
ENSG00000214725.6	CDIPT-AS1	antisense	2.03777	-1.41624	19.5497	1.26e-05	5.01e-05	UP
ENSG00000257891.1	CTD-2311B13.1	lincRNA	3.68094	-4.16638	19.5405	1.26e-05	5.03e-05	UP
ENSG00000273691.1	RP11-617F23.2	sense_intronic	1.03762	-0.153781	19.4919	1.29e-05	5.14e-05	UP
ENSG00000228509.4	AC006460.2	antisense	1.24357	-2.20075	19.484	1.3e-05	5.16e-05	UP
ENSG00000224177.5	LINC00570	lincRNA	-1.37314	-2.17381	19.4779	1.3e-05	5.18e-05	DOWN
ENSG00000279459.1	RP11-826F13.1	TEC	1.41841	-2.32917	19.3897	1.36e-05	5.39e-05	UP
ENSG00000272046.1	RP11-471M2.3	lincRNA	3.68773	-2.16555	19.3824	1.37e-05	5.41e-05	UP
ENSG00000229647.1	AC007879.7	lincRNA	2.29345	-0.698648	19.352	1.39e-05	5.49e-05	UP
ENSG00000259831.1	LINC00567	lincRNA	2.44898	-2.30406	19.347	1.39e-05	5.5e-05	UP
ENSG00000226627.1	SHANK2-AS1	antisense	1.49224	-1.80512	19.3342	1.4e-05	5.53e-05	UP
ENSG00000254687.1	RP11-162D9.3	antisense	3.79413	-2.92406	19.3287	1.4e-05	5.55e-05	UP
ENSG00000225546.4	RP11-328J2.1	lincRNA	3.82561	-2.19744	19.25	1.46e-05	5.76e-05	UP
ENSG00000276980.1	CTD-3128G10.7	sense_intronic	1.62282	1.29676	19.2435	1.47e-05	5.77e-05	UP
ENSG00000231842.1	RP11-527F13.1	lincRNA	1.45711	-2.81012	19.2414	1.47e-05	5.78e-05	UP
ENSG00000231646.4	FSIP2-AS1	antisense	1.80776	-2.50176	19.2345	1.47e-05	5.79e-05	UP
ENSG00000259023.2	LINC00524	lincRNA	2.88969	-2.58876	19.2303	1.48e-05	5.8e-05	UP
ENSG00000280079.1	CTC-260E6.4	TEC	1.70436	1.29984	19.207	1.49e-05	5.87e-05	UP
ENSG00000258404.1	RP11-1029J19.5	lincRNA	2.03493	-2.5866	19.2052	1.49e-05	5.87e-05	UP
ENSG00000250497.1	AC007126.1	lincRNA	-1.73549	-3.81657	19.1655	1.52e-05	5.98e-05	DOWN
ENSG00000236700.4	LINC01010	lincRNA	1.66184	-1.70467	19.1609	1.53e-05	5.99e-05	UP
ENSG00000253215.1	RP11-156K13.2	antisense	3.21449	-4.55728	19.1984	1.53e-05	6e-05	UP
ENSG00000257925.1	RP11-493L12.3	antisense	2.1163	-2.52031	19.1512	1.54e-05	6.02e-05	UP
ENSG00000226690.5	AC005281.1	lincRNA	2.14001	-2.54046	19.1505	1.54e-05	6.02e-05	UP
ENSG00000280055.1	TMEM75	TEC	1.36585	-1.43048	19.1445	1.54e-05	6.03e-05	UP
ENSG00000219159.4	AC011298.2	lincRNA	2.81841	-0.0227946	19.1338	1.55e-05	6.07e-05	UP
ENSG00000279525.1	GS1-306C12.1	TEC	3.55899	-2.89582	19.1184	1.56e-05	6.11e-05	UP
ENSG00000269978.1	RP11-338N10.3	lincRNA	1.97421	-2.75797	19.098	1.58e-05	6.17e-05	UP
ENSG00000279199.1	RP11-749I16.3	TEC	1.42961	-2.14656	19.0771	1.59e-05	6.23e-05	UP
ENSG00000265787.1	CYP4F35P	lincRNA	-1.59223	-0.130023	19.0577	1.61e-05	6.29e-05	DOWN
ENSG00000260242.1	CTA-481E9.3	lincRNA	3.37149	-4.00585	19.045	1.62e-05	6.32e-05	UP
ENSG00000224294.1	RP3-326I13.1	lincRNA	3.15096	-3.22195	19.0346	1.63e-05	6.35e-05	UP
ENSG00000225826.1	LINC00626	lincRNA	2.7028	-3.78716	19.0244	1.64e-05	6.38e-05	UP
ENSG00000272167.2	PROX1-AS1	antisense	2.47921	-3.23922	19.0187	1.64e-05	6.4e-05	UP
ENSG00000234753.4	FOXP4-AS1	antisense	1.32794	1.47551	19.0106	1.65e-05	6.42e-05	UP
ENSG00000224308.1	LINC01527	antisense	-2.06233	-3.20941	19.008	1.65e-05	6.43e-05	DOWN
ENSG00000266711.1	RP11-398J5.1	antisense	3.53952	-4.24281	19.0074	1.65e-05	6.43e-05	UP
ENSG00000271384.1	RP11-435O5.7	lincRNA	1.28281	-1.66396	18.9889	1.67e-05	6.48e-05	UP
ENSG00000255366.1	RP11-1134I14.8	lincRNA	-1.21412	-1.15319	18.9811	1.67e-05	6.5e-05	DOWN
ENSG00000228862.3	RP11-91I20.3	lincRNA	2.22137	-3.44338	18.9755	1.68e-05	6.52e-05	UP
ENSG00000273325.1	RP1-90G24.11	lincRNA	1.83553	-2.74348	18.9084	1.73e-05	6.72e-05	UP
ENSG00000246223.7	LINC01550	lincRNA	-1.00784	0.391469	18.9035	1.74e-05	6.73e-05	DOWN
ENSG00000230461.7	PROX1-AS1	processed_transcript	2.21673	-0.0425381	18.8785	1.76e-05	6.8e-05	UP
ENSG00000224330.1	AC005019.3	lincRNA	-1.95599	-4.15124	18.8554	1.78e-05	6.87e-05	DOWN
ENSG00000231621.1	AC013264.2	antisense	-1.28357	-2.61609	18.8496	1.79e-05	6.89e-05	DOWN
ENSG00000224897.5	POT1-AS1	antisense	1.02254	-0.622102	18.8436	1.79e-05	6.91e-05	UP
ENSG00000277182.1	CTB-58E17.5	antisense	1.05747	-0.307139	18.7836	1.85e-05	7.1e-05	UP
ENSG00000223646.1	AC002463.3	lincRNA	3.04873	-3.74729	18.7718	1.86e-05	7.14e-05	UP
ENSG00000269846.1	RP4-621N11.2	antisense	1.41822	-3.16536	18.7342	1.89e-05	7.26e-05	UP
ENSG00000249574.1	AC226118.1	lincRNA	1.86391	-0.524682	18.7328	1.89e-05	7.27e-05	UP
ENSG00000274827.3	LINC01297	lincRNA	3.06298	-2.51462	18.7036	1.92e-05	7.36e-05	UP
ENSG00000261807.2	RP11-430C1.1	lincRNA	2.86693	-2.79863	18.6708	1.95e-05	7.47e-05	UP
ENSG00000267320.4	AC005780.1	lincRNA	3.04143	-4.17804	18.6424	1.98e-05	7.56e-05	UP
ENSG00000258815.1	RP11-408B11.2	lincRNA	2.91799	-2.00162	18.6367	1.99e-05	7.58e-05	UP
ENSG00000229587.2	RP11-197P3.5	sense_intronic	1.17405	-0.671097	18.6328	1.99e-05	7.6e-05	UP
ENSG00000264488.1	RP11-605F20.1	lincRNA	4.4809	-3.49439	18.6121	2.01e-05	7.67e-05	UP
ENSG00000264265.1	RP11-14P20.1	lincRNA	3.59638	-4.18358	18.6102	2.01e-05	7.68e-05	UP
ENSG00000225670.4	CADM3-AS1	antisense	-1.47068	-0.652434	18.609	2.01e-05	7.68e-05	DOWN
ENSG00000227945.1	RP11-103C16.2	antisense	1.20002	-1.39367	18.6082	2.02e-05	7.68e-05	UP
ENSG00000270460.1	RP11-796E10.1	lincRNA	1.80986	-1.61232	18.5908	2.03e-05	7.74e-05	UP
ENSG00000237301.1	RP4-680D5.2	antisense	1.10688	-1.94586	18.582	2.04e-05	7.77e-05	UP
ENSG00000277595.1	RP11-946P6.6	sense_intronic	1.08326	-2.38975	18.5586	2.07e-05	7.85e-05	UP
ENSG00000267251.2	AC139100.3	antisense	-1.01806	-2.0978	18.5486	2.08e-05	7.89e-05	DOWN
ENSG00000248265.1	FLJ12825	lincRNA	1.49425	-1.28561	18.5348	2.09e-05	7.94e-05	UP
ENSG00000257964.1	RP11-133N21.10	antisense	1.15592	-2.42469	18.526	2.1e-05	7.97e-05	UP
ENSG00000258125.1	RP11-1041F24.1	lincRNA	3.51904	-3.88015	18.5165	2.11e-05	8.01e-05	UP
ENSG00000232719.1	RP11-13J8.1	lincRNA	1.26752	-1.19514	18.5157	2.11e-05	8.01e-05	UP
ENSG00000225744.1	AC017002.4	lincRNA	2.31973	-3.93085	18.5099	2.12e-05	8.03e-05	UP
ENSG00000223850.1	MYCNUT	lincRNA	3.46379	-4.11378	18.5081	2.12e-05	8.03e-05	UP
ENSG00000230387.2	RP4-737E23.2	lincRNA	-1.40002	-2.72703	18.5014	2.13e-05	8.06e-05	DOWN
ENSG00000250366.2	TUNAR	lincRNA	-1.68503	-2.57247	18.4966	2.13e-05	8.07e-05	DOWN
ENSG00000203650.6	LINC01285	lincRNA	1.54668	-1.87811	18.4933	2.13e-05	8.09e-05	UP
ENSG00000248268.1	CTC-499J9.1	antisense	2.17291	-2.9395	18.4913	2.14e-05	8.09e-05	UP
ENSG00000241475.1	RP4-781K5.5	lincRNA	3.17066	-3.96022	18.4733	2.16e-05	8.16e-05	UP
ENSG00000232325.3	AC093627.7	lincRNA	3.25857	-4.06805	18.4731	2.16e-05	8.16e-05	UP
ENSG00000272468.1	RP1-86C11.7	lincRNA	1.39015	-0.763682	18.451	2.18e-05	8.24e-05	UP
ENSG00000228214.5	LINC00693	antisense	-1.52354	-1.46209	18.4386	2.19e-05	8.28e-05	DOWN
ENSG00000224739.2	AC016735.1	lincRNA	1.36343	0.0142269	18.4247	2.21e-05	8.34e-05	UP
ENSG00000229151.1	RP11-348F1.3	antisense	-1.57621	-3.3532	18.3768	2.26e-05	8.52e-05	DOWN
ENSG00000255864.4	RP11-444D3.1	lincRNA	-1.06402	-1.68963	18.349	2.3e-05	8.63e-05	DOWN
ENSG00000248431.1	AC005150.1	lincRNA	3.10259	-4.27231	18.345	2.3e-05	8.64e-05	UP
ENSG00000260015.1	RP11-510M2.5	sense_intronic	2.67523	-0.954389	18.345	2.3e-05	8.64e-05	UP
ENSG00000254238.1	RP11-300E4.2	antisense	2.65065	-3.5695	18.3098	2.34e-05	8.78e-05	UP
ENSG00000266560.4	RP11-1007I13.4	processed_transcript	3.13223	-3.72121	18.3071	2.34e-05	8.78e-05	UP
ENSG00000254042.1	CTC-558O2.1	antisense	-1.21786	-2.77781	18.2918	2.36e-05	8.85e-05	DOWN
ENSG00000280078.1	RP11-361H10.5	TEC	1.94257	-3.30153	18.2782	2.38e-05	8.9e-05	UP
ENSG00000223393.1	RP5-858B6.3	antisense	1.32801	-2.59474	18.2679	2.39e-05	8.94e-05	UP
ENSG00000259878.1	RP11-1O10.1	lincRNA	3.51987	-4.24307	18.2577	2.4e-05	8.98e-05	UP
ENSG00000233421.4	RP5-875O13.1	lincRNA	-1.44064	-2.29221	18.2491	2.41e-05	9.02e-05	DOWN
ENSG00000276952.1	RP5-965G21.6	antisense	1.07364	0.374056	18.2249	2.44e-05	9.11e-05	UP
ENSG00000266456.1	RP11-806L2.2	antisense	1.33202	-2.57273	18.2109	2.46e-05	9.17e-05	UP
ENSG00000248118.1	LINC01019	lincRNA	4.3413	-2.45073	18.2081	2.46e-05	9.18e-05	UP
ENSG00000247844.1	CCAT1	lincRNA	1.68611	2.92284	18.1944	2.48e-05	9.24e-05	UP
ENSG00000270246.3	RP11-701H24.8	sense_intronic	-1.4243	-2.42926	18.1866	2.49e-05	9.27e-05	DOWN
ENSG00000233491.5	AC010091.1	lincRNA	3.83865	-2.76636	18.1847	2.49e-05	9.28e-05	UP
ENSG00000259635.1	AC100830.3	antisense	-1.08721	-1.01557	18.1792	2.5e-05	9.29e-05	DOWN
ENSG00000281566.1	RP11-485F13.1	lincRNA	3.30757	-3.72509	18.1745	2.51e-05	9.31e-05	UP
ENSG00000267172.1	RP11-397A16.3	lincRNA	2.87997	-4.50732	18.1566	2.53e-05	9.39e-05	UP
ENSG00000177112.6	MRVI1-AS1	antisense	-1.0171	-2.19825	18.154	2.53e-05	9.4e-05	DOWN
ENSG00000225077.2	LINC00337	lincRNA	1.29564	-1.38851	18.1401	2.55e-05	9.46e-05	UP
ENSG00000261241.4	RP11-883G14.1	lincRNA	3.2848	-3.77167	18.1297	2.56e-05	9.51e-05	UP
ENSG00000234323.4	RP11-308N19.1	lincRNA	-1.41998	-3.4847	18.0964	2.61e-05	9.66e-05	DOWN
ENSG00000253686.1	LINC01484	lincRNA	1.57488	-1.72284	18.064	2.65e-05	9.81e-05	UP
ENSG00000232732.8	AC073043.1	processed_transcript	1.427	-2.02475	18.0556	2.66e-05	9.85e-05	UP
ENSG00000270168.1	LA16c-380H5.4	lincRNA	2.50478	-2.67648	18.0534	2.66e-05	9.85e-05	UP
ENSG00000189316.3	RP11-797H7.5	antisense	-1.41177	-3.03832	18.0106	2.72e-05	0.000100522	DOWN
ENSG00000277210.2	RP11-14C10.4	lincRNA	1.94453	-3.12261	18.0016	2.73e-05	0.000100929	UP
ENSG00000234199.2	LINC01191	lincRNA	1.71806	-3.32212	17.998	2.74e-05	0.000101092	UP
ENSG00000259834.1	RP11-284N8.3	lincRNA	-1.10554	2.08423	17.9882	2.75e-05	0.00010153	DOWN
ENSG00000233017.2	RP5-908M14.5	antisense	2.31304	-1.33606	17.9528	2.8e-05	0.000103198	UP
ENSG00000235790.6	RP11-73M7.6	antisense	1.1915	-0.613678	17.9458	2.81e-05	0.000103446	UP
ENSG00000263499.1	RP11-118E18.4	antisense	1.11259	-2.2598	17.9331	2.83e-05	0.000104056	UP
ENSG00000279511.1	RP11-676B18.1	TEC	2.85672	-1.89236	17.8987	2.88e-05	0.000105725	UP
ENSG00000262966.2	RP11-85B7.2	antisense	-1.19791	-1.52116	17.8869	2.9e-05	0.000106249	DOWN
ENSG00000276476.2	LINC00540	lincRNA	2.39661	0.176183	17.8539	2.94e-05	0.000107903	UP
ENSG00000259240.1	RP11-108K3.1	lincRNA	1.59351	-1.63795	17.8343	2.97e-05	0.000108907	UP
ENSG00000231749.2	ABCA9-AS1	antisense	2.11156	-1.84513	17.8329	2.98e-05	0.000108962	UP
ENSG00000229331.1	GK-IT1	sense_intronic	1.28657	-1.43278	17.8327	2.98e-05	0.000108962	UP
ENSG00000228444.2	RP11-173B14.4	sense_intronic	1.11495	-2.06743	17.826	2.99e-05	0.000109253	UP
ENSG00000277013.1	CTC-526N19.1	lincRNA	-1.141	0.0700891	17.8052	3.02e-05	0.000110277	DOWN
ENSG00000232679.1	RP11-400N13.3	lincRNA	2.29688	-0.841605	17.7976	3.03e-05	0.000110658	UP
ENSG00000229021.2	AL591893.1	antisense	1.5879	-2.0829	17.78	3.06e-05	0.000111517	UP
ENSG00000272235.1	RP11-22L13.1	lincRNA	1.76732	-0.136335	17.7797	3.06e-05	0.000111523	UP
ENSG00000271659.1	RP11-435O5.4	antisense	1.53922	-2.32528	17.7621	3.08e-05	0.000112432	UP
ENSG00000253392.2	AC006277.2	antisense	1.51128	-1.18942	17.7248	3.14e-05	0.000114432	UP
ENSG00000273374.1	RP11-383I23.2	lincRNA	1.24304	-2.24172	17.7078	3.17e-05	0.000115298	UP
ENSG00000257262.1	RP11-776A13.1	lincRNA	-1.8485	-3.29242	17.6986	3.18e-05	0.000115807	DOWN
ENSG00000259268.1	AC007950.1	lincRNA	2.46565	-2.8026	17.6895	3.2e-05	0.000116293	UP
ENSG00000279878.1	RP11-286N22.16	TEC	2.51635	-2.35955	17.6864	3.2e-05	0.000116448	UP
ENSG00000229664.1	RP11-536K7.5	antisense	1.80411	-3.60163	17.671	3.23e-05	0.000117249	UP
ENSG00000250241.4	RP11-9G1.3	lincRNA	-1.46968	-3.30619	17.6551	3.25e-05	0.000118104	DOWN
ENSG00000263477.1	RP11-338L22.2	antisense	1.29291	-2.56049	17.5505	3.43e-05	0.000123852	UP
ENSG00000273443.1	RP11-54O7.18	lincRNA	1.92856	-2.6659	17.5491	3.43e-05	0.000123924	UP
ENSG00000231023.5	LINC00326	lincRNA	3.65723	-2.91039	17.5423	3.44e-05	0.000124292	UP
ENSG00000238102.1	RP11-19D2.1	lincRNA	3.29573	-4.33186	17.5382	3.45e-05	0.00012448	UP
ENSG00000225173.1	XXbac-BPG308K3.5	lincRNA	1.69858	-2.79006	17.5367	3.45e-05	0.000124556	UP
ENSG00000231170.4	AC002451.3	antisense	-1.05795	-1.66702	17.5244	3.48e-05	0.000125269	DOWN
ENSG00000246022.2	ALDH1L1-AS2	antisense	-1.58648	-3.09636	17.4996	3.52e-05	0.000126631	DOWN
ENSG00000234828.6	RP11-526A4.1	lincRNA	2.60117	-3.76018	17.4665	3.58e-05	0.000128553	UP
ENSG00000258017.1	RP11-386G11.10	antisense	1.01445	-1.97854	17.4507	3.61e-05	0.00012942	UP
ENSG00000267149.2	CTC-550B14.6	processed_transcript	1.21481	-2.23937	17.4457	3.62e-05	0.000129731	UP
ENSG00000235005.1	RP11-195M16.1	antisense	3.22538	-3.43499	17.4388	3.63e-05	0.000130068	UP
ENSG00000268833.1	AC011513.4	antisense	2.05358	-2.44494	17.4092	3.68e-05	0.000131816	UP
ENSG00000221819.5	GAS8-AS1	antisense	1.24461	-2.40799	17.382	3.73e-05	0.000133453	UP
ENSG00000279993.1	RP11-76C10.3	TEC	-1.65562	-2.77806	17.3554	3.78e-05	0.000135124	DOWN
ENSG00000266885.1	RP11-744K17.2	lincRNA	3.70664	-2.98122	17.3332	3.83e-05	0.000136502	UP
ENSG00000223776.5	LGALS8-AS1	antisense	1.13671	-2.61111	17.3305	3.83e-05	0.000136667	UP
ENSG00000250934.1	RP11-71E19.1	lincRNA	-1.59105	-3.14029	17.3273	3.84e-05	0.000136858	DOWN
ENSG00000225952.1	RP11-69E9.1	antisense	1.96259	-3.04002	17.3016	3.89e-05	0.000138434	UP
ENSG00000258344.1	RP11-968A15.8	sense_overlapping	1.08027	-2.49018	17.2972	3.9e-05	0.000138691	UP
ENSG00000278912.1	CTD-2196E14.8	TEC	1.6018	0.241443	17.2886	3.91e-05	0.000139226	UP
ENSG00000250603.1	CTC-228N24.2	lincRNA	2.9401	-2.56805	17.2841	3.92e-05	0.000139515	UP
ENSG00000260418.1	RP3-406A7.7	lincRNA	1.02827	0.459297	17.2537	3.98e-05	0.000141357	UP
ENSG00000280335.1	RP11-15F12.6	TEC	1.74147	-2.01039	17.2459	4e-05	0.000141846	UP
ENSG00000236663.1	AP001631.9	antisense	2.55116	-3.01171	17.2274	4.04e-05	0.000143073	UP
ENSG00000234425.1	RP11-528G1.2	antisense	-1.70187	-1.01729	17.2246	4.04e-05	0.000143274	DOWN
ENSG00000231057.3	RP11-122M14.1	antisense	1.51848	-2.27378	17.2218	4.05e-05	0.000143443	UP
ENSG00000248685.4	RP11-548L20.1	lincRNA	3.66451	-3.07426	17.2058	4.08e-05	0.00014452	UP
ENSG00000234758.1	AC034228.4	antisense	3.04118	-4.31801	17.1961	4.1e-05	0.000145067	UP
ENSG00000242021.2	RP11-268G12.3	lincRNA	2.89859	-3.70385	17.1909	4.11e-05	0.000145378	UP
ENSG00000260899.1	RP11-2C24.4	processed_transcript	1.02928	-1.70121	17.1888	4.12e-05	0.000145518	UP
ENSG00000272512.1	RP11-54O7.17	lincRNA	1.05781	0.317355	17.1799	4.14e-05	0.000146098	UP
ENSG00000259654.1	RP11-245C17.2	antisense	1.25889	-1.85768	17.1703	4.16e-05	0.00014674	UP
ENSG00000223855.1	FLJ44511	lincRNA	1.33771	0.152948	17.163	4.17e-05	0.000147207	UP
ENSG00000251533.2	LINC00605	lincRNA	1.88227	-0.633121	17.1523	4.19e-05	0.000147928	UP
ENSG00000229950.1	TFAP2A-AS1	antisense	1.1835	-0.193571	17.1352	4.23e-05	0.000149092	UP
ENSG00000261334.1	RP11-65J3.14	lincRNA	1.31684	-2.98538	17.1314	4.24e-05	0.000149334	UP
ENSG00000268496.1	CTD-2587H19.2	sense_intronic	2.1593	-1.82168	17.1314	4.24e-05	0.000149334	UP
ENSG00000269356.1	RP11-120K24.4	sense_intronic	2.00842	-2.15002	17.1264	4.25e-05	0.000149648	UP
ENSG00000279387.1	CTC-525D6.3	TEC	3.35168	-3.88349	17.1073	4.29e-05	0.000151023	UP
ENSG00000225886.2	RP11-288L9.4	antisense	1.32919	-1.64618	17.1057	4.29e-05	0.000151107	UP
ENSG00000258038.4	CTD-2384A14.1	lincRNA	3.15294	-2.23579	17.0709	4.37e-05	0.000153547	UP
ENSG00000259345.4	RP11-624L4.1	lincRNA	1.41272	-0.0927567	17.0692	4.37e-05	0.000153645	UP
ENSG00000232774.6	FLJ22447	lincRNA	1.70962	-0.185472	17.0325	4.46e-05	0.000156413	UP
ENSG00000225703.1	AC005522.7	lincRNA	1.41326	-2.64401	17.0252	4.47e-05	0.000156924	UP
ENSG00000263711.4	RP11-169F17.1	processed_transcript	3.81416	1.47671	17.0228	4.48e-05	0.000157112	UP
ENSG00000234705.1	HMGA1P4	antisense	1.05854	-0.848506	16.986	4.56e-05	0.000159859	UP
ENSG00000230269.5	RP1-40E16.9	lincRNA	3.39366	-2.06459	16.9572	4.63e-05	0.000161945	UP
ENSG00000226367.4	ST7-AS2	antisense	1.44318	-2.20099	16.9427	4.66e-05	0.000163082	UP
ENSG00000248319.1	RP11-205M3.3	lincRNA	2.1628	-3.56923	16.9381	4.67e-05	0.000163367	UP
ENSG00000267069.1	RP11-64C12.8	lincRNA	-1.37293	-2.86198	16.9378	4.67e-05	0.000163367	DOWN
ENSG00000212939.2	RP1-29C18.10	lincRNA	2.07528	-1.30425	16.9315	4.69e-05	0.000163745	UP
ENSG00000261758.1	RP11-102M11.2	antisense	1.55713	-2.78793	16.931	4.69e-05	0.000163748	UP
ENSG00000256001.1	RP11-575F12.2	lincRNA	1.7501	-0.176541	16.874	4.83e-05	0.000168162	UP
ENSG00000246214.1	RP11-260E18.1	antisense	1.44026	-2.36706	16.8618	4.86e-05	0.000169061	UP
ENSG00000232874.1	RP11-135A1.2	antisense	1.53183	-1.46798	16.8382	4.92e-05	0.000170879	UP
ENSG00000248773.1	RP11-231L11.3	sense_intronic	1.12114	-2.19451	16.8382	4.92e-05	0.000170879	UP
ENSG00000228709.1	AP001065.15	lincRNA	1.8398	1.32141	16.8334	4.93e-05	0.000171263	UP
ENSG00000180066.8	C10orf91	lincRNA	1.62039	0.141394	16.8275	4.94e-05	0.000171684	UP
ENSG00000254812.1	RP11-661A12.12	antisense	1.38445	-2.88481	16.8258	4.95e-05	0.00017179	UP
ENSG00000258162.2	RP11-315E17.1	antisense	-1.84811	-3.07074	16.807	4.99e-05	0.000173345	DOWN
ENSG00000270069.1	MIR222HG	lincRNA	1.04086	2.07641	16.7948	5.02e-05	0.0001743	UP
ENSG00000263520.1	CTD-2535L24.3	lincRNA	3.41882	-3.50698	16.7843	5.05e-05	0.0001751	UP
ENSG00000269720.1	CTD-2521M24.5	lincRNA	1.55603	-2.65797	16.7764	5.07e-05	0.000175757	UP
ENSG00000280074.1	AF001548.4	TEC	-1.53893	-0.504429	16.7446	5.15e-05	0.00017829	DOWN
ENSG00000233860.1	RP11-359D14.2	antisense	1.13206	-2.56505	16.7385	5.17e-05	0.000178741	UP
ENSG00000246465.1	RP11-57A19.2	lincRNA	1.69314	-1.29486	16.7024	5.27e-05	0.000181909	UP
ENSG00000249923.1	XXbac-B444P24.8	antisense	2.13405	-0.42689	16.6985	5.28e-05	0.000182192	UP
ENSG00000234695.1	AC002076.10	antisense	2.51333	-3.23837	16.6981	5.28e-05	0.000182192	UP
ENSG00000260989.1	LA16c-395F10.2	antisense	-1.10234	-2.69908	16.6696	5.35e-05	0.000184707	DOWN
ENSG00000258240.4	RP1-46F2.3	lincRNA	2.69256	-3.57737	16.665	5.37e-05	0.000185077	UP
ENSG00000251396.5	LINC01301	lincRNA	1.07864	-0.599288	16.6303	5.46e-05	0.00018804	UP
ENSG00000264630.4	PRKCA-AS1	antisense	1.14954	-1.47506	16.6239	5.48e-05	0.000188605	UP
ENSG00000228204.2	RP4-724E13.2	antisense	1.09338	-1.61709	16.6232	5.48e-05	0.000188656	UP
ENSG00000205334.2	LINC01460	lincRNA	2.19537	-2.43402	16.6135	5.51e-05	0.000189535	UP
ENSG00000228784.6	LINC00954	lincRNA	1.47387	0.488558	16.5901	5.57e-05	0.000191641	UP
ENSG00000223725.5	AC007879.5	antisense	1.0023	-1.28033	16.5726	5.62e-05	0.000193139	UP
ENSG00000260209.1	RP11-680F20.10	lincRNA	2.56692	-2.06092	16.5712	5.63e-05	0.000193273	UP
ENSG00000233571.1	RP11-545D19.1	lincRNA	3.21717	-3.2783	16.5505	5.69e-05	0.000195199	UP
ENSG00000258927.1	RP11-1070N10.5	lincRNA	3.20354	-1.93356	16.5382	5.72e-05	0.000196365	UP
ENSG00000260792.1	RP11-982M15.8	lincRNA	1.2496	-2.22517	16.5335	5.74e-05	0.00019679	UP
ENSG00000263787.1	RP11-456D7.1	antisense	1.31246	-1.90007	16.5289	5.75e-05	0.000197203	UP
ENSG00000233048.1	RP5-1069C8.2	lincRNA	2.17082	-3.51456	16.5217	5.77e-05	0.000197734	UP
ENSG00000228697.1	RP5-968D22.1	lincRNA	2.14804	-2.31416	16.4937	5.85e-05	0.00020035	UP
ENSG00000253741.1	CTD-2292P10.4	antisense	1.04376	-0.805562	16.4866	5.87e-05	0.000201005	UP
ENSG00000258710.6	LINC01193	lincRNA	3.64598	-3.66452	16.4835	5.88e-05	0.000201293	UP
ENSG00000203585.3	RP11-542B15.1	lincRNA	1.52156	-2.57448	16.4416	6.01e-05	0.000205274	UP
ENSG00000260585.1	RP13-192B19.2	lincRNA	1.98918	-2.91897	16.4366	6.02e-05	0.000205775	UP
ENSG00000277579.1	CTC-268N12.3	sense_intronic	1.35642	-2.88288	16.43	6.04e-05	0.000206366	UP
ENSG00000232353.4	RP11-655G22.1	lincRNA	3.32587	-3.89783	16.4083	6.11e-05	0.000208384	UP
ENSG00000231393.1	RP11-331F9.3	antisense	1.34969	-2.85318	16.3861	6.18e-05	0.000210441	UP
ENSG00000214999.3	AC129492.6	antisense	1.5528	-0.556028	16.3834	6.19e-05	0.000210683	UP
ENSG00000235280.2	MCF2L-AS1	antisense	1.18279	1.55833	16.3548	6.28e-05	0.000213458	UP
ENSG00000276122.1	RP11-143E21.3	lincRNA	3.86319	-0.303146	16.3463	6.31e-05	0.000214279	UP
ENSG00000259081.1	RP11-488C13.6	antisense	1.02858	-2.52591	16.3248	6.38e-05	0.000216483	UP
ENSG00000253658.4	RP11-600K15.1	lincRNA	2.26225	-3.44177	16.3087	6.43e-05	0.000218177	UP
ENSG00000255478.1	RP11-867O8.5	antisense	-1.19468	-2.76629	16.3065	6.44e-05	0.000218375	DOWN
ENSG00000255847.4	RP11-167N4.2	antisense	2.35283	-3.788	16.3054	6.44e-05	0.000218472	UP
ENSG00000228651.1	RP11-556E13.1	antisense	1.22546	-2.37858	16.3018	6.45e-05	0.000218815	UP
ENSG00000258657.4	RP11-104E19.1	antisense	2.61478	-3.42447	16.2707	6.55e-05	0.000221954	UP
ENSG00000256971.1	LINC00508	lincRNA	2.97369	-4.48663	16.2643	6.57e-05	0.000222598	UP
ENSG00000280081.2	MGC39584	lincRNA	3.5079	-1.12575	16.2578	6.6e-05	0.000223227	UP
ENSG00000280255.1	RP5-1007F24.1	TEC	-1.18206	-2.68224	16.2423	6.65e-05	0.000224778	DOWN
ENSG00000256218.1	RP11-1038A11.2	lincRNA	3.11567	-2.69175	16.2412	6.65e-05	0.000224843	UP
ENSG00000236499.2	LINC00896	lincRNA	1.1515	-0.585556	16.2394	6.66e-05	0.00022501	UP
ENSG00000277352.1	KB-68A7.2	lincRNA	2.01052	-2.6877	16.232	6.68e-05	0.000225778	UP
ENSG00000253227.1	RP11-383J24.1	lincRNA	2.32474	-1.71806	16.206	6.77e-05	0.00022859	UP
ENSG00000189229.10	AC069277.2	lincRNA	2.27272	-1.42186	16.2012	6.79e-05	0.000229091	UP
ENSG00000226777.6	KIAA0125	lincRNA	-1.38285	1.89747	16.1998	6.79e-05	0.000229175	DOWN
ENSG00000274386.3	RP5-994D16.11	lincRNA	1.37254	-3.03064	16.1947	6.81e-05	0.000229613	UP
ENSG00000249635.1	RP11-710F7.3	antisense	1.21064	-2.49767	16.1942	6.81e-05	0.000229615	UP
ENSG00000248599.1	FLJ42969	lincRNA	2.1975	-2.66285	16.1867	6.84e-05	0.000230359	UP
ENSG00000272180.1	RP11-481J13.1	lincRNA	-1.26918	-2.70397	16.178	6.87e-05	0.000231226	DOWN
ENSG00000232233.1	RP11-573D15.2	lincRNA	1.1547	-2.56611	16.1625	6.92e-05	0.000232864	UP
ENSG00000281383.1	CH507-513H4.5	lincRNA	-1.10525	4.17476	16.1544	6.95e-05	0.000233705	DOWN
ENSG00000237517.7	DGCR5	antisense	1.74206	0.318888	16.1518	6.96e-05	0.000233911	UP
ENSG00000223387.5	RP11-408H1.3	lincRNA	1.29655	-0.239532	16.15	6.97e-05	0.000234017	UP
ENSG00000246876.5	RP11-519M16.1	lincRNA	3.01142	-3.37192	16.1481	6.97e-05	0.00023422	UP
ENSG00000259416.2	RP11-158M2.5	antisense	1.10249	-2.23824	16.1052	7.13e-05	0.000238799	UP
ENSG00000279676.1	CTB-147C22.6	TEC	2.72429	-4.01491	16.0825	7.21e-05	0.000241283	UP
ENSG00000222017.1	AC011997.1	antisense	1.53872	-2.19824	16.082	7.21e-05	0.000241315	UP
ENSG00000238133.5	MLK7-AS1	antisense	2.16317	3.05572	16.0698	7.26e-05	0.000242699	UP
ENSG00000277199.1	CH17-125A10.2	lincRNA	3.64149	-3.59566	16.0635	7.28e-05	0.000243377	UP
ENSG00000225411.2	RP11-764K9.1	lincRNA	1.84384	-2.68993	16.0549	7.31e-05	0.000244292	UP
ENSG00000251331.5	RP11-689K5.3	lincRNA	1.92411	-0.944105	16.0545	7.31e-05	0.00024434	UP
ENSG00000254757.1	RP13-726E6.1	lincRNA	1.60809	-2.6093	16.0381	7.37e-05	0.000246137	UP
ENSG00000253364.1	RP11-731F5.2	lincRNA	-1.60568	-0.0742094	16.0325	7.4e-05	0.000246743	DOWN
ENSG00000222012.1	AC005481.5	antisense	1.6311	-1.54619	16.0109	7.48e-05	0.000249252	UP
ENSG00000255521.1	RP4-607I7.1	antisense	1.71688	-1.4012	15.9968	7.53e-05	0.000250707	UP
ENSG00000224853.1	LINC00393	lincRNA	3.13004	-2.05326	15.9773	7.61e-05	0.000253035	UP
ENSG00000233907.1	FLJ31662	lincRNA	2.58463	-4.62714	15.948	7.72e-05	0.000256572	UP
ENSG00000226383.4	AC093375.1	lincRNA	1.5105	-0.0730377	15.937	7.76e-05	0.000257784	UP
ENSG00000263724.1	DLGAP1-AS3	antisense	2.6142	-3.29352	15.9322	7.78e-05	0.000258376	UP
ENSG00000203971.1	RP13-379L11.2	lincRNA	2.69662	-4.35418	15.9301	7.79e-05	0.000258623	UP
ENSG00000240708.1	RP11-64C1.1	lincRNA	2.45808	-4.24236	15.8863	7.97e-05	0.000263726	UP
ENSG00000229274.1	XXbac-BPG13B8.10	lincRNA	-1.37797	-2.93324	15.8817	7.98e-05	0.000264192	DOWN
ENSG00000259129.4	LINC00648	lincRNA	3.41727	-0.155514	15.8781	8e-05	0.000264666	UP
ENSG00000237914.4	SIRPG-AS1	antisense	1.5852	-2.11775	15.831	8.19e-05	0.00027063	UP
ENSG00000251637.5	RP11-119D9.1	lincRNA	-1.06685	0.624543	15.8094	8.28e-05	0.000273342	DOWN
ENSG00000261266.2	CTD-2196E14.5	antisense	1.39437	-1.9391	15.807	8.29e-05	0.000273615	UP
ENSG00000264404.2	LINC00864	lincRNA	2.60248	-2.84461	15.7736	8.44e-05	0.000277706	UP
ENSG00000236833.1	AC024560.2	lincRNA	2.07888	-1.98267	15.7691	8.46e-05	0.000278314	UP
ENSG00000099869.7	IGF2-AS	antisense	2.57112	-1.79729	15.757	8.51e-05	0.000279887	UP
ENSG00000238755.3	RP11-23D24.2	processed_transcript	-1.34999	-2.19756	15.7385	8.59e-05	0.000282192	DOWN
ENSG00000233215.4	AP000472.2	lincRNA	2.98972	-3.59009	15.717	8.68e-05	0.00028507	UP
ENSG00000231439.4	WASIR2	lincRNA	1.27471	-1.58198	15.6992	8.76e-05	0.000287375	UP
ENSG00000242407.1	CTD-2377D24.4	lincRNA	3.08723	-0.957179	15.6891	8.81e-05	0.000288821	UP
ENSG00000227012.2	RP1-97J1.2	lincRNA	2.79056	-3.41261	15.6859	8.82e-05	0.000289097	UP
ENSG00000225684.3	FAM225B	lincRNA	1.0385	-2.06983	15.6709	8.89e-05	0.000290978	UP
ENSG00000229205.2	LINC00200	lincRNA	3.61788	-1.83161	15.6694	8.9e-05	0.000291169	UP
ENSG00000250541.1	RP11-302F12.10	antisense	1.05498	-1.85828	15.6494	8.99e-05	0.000293764	UP
ENSG00000236658.1	RP11-83J21.3	antisense	2.54447	-3.52353	15.6493	8.99e-05	0.000293764	UP
ENSG00000260725.1	AC005307.1	lincRNA	2.95962	-3.18048	15.629	9.08e-05	0.000296548	UP
ENSG00000226779.1	NAALADL2-AS2	antisense	2.40115	-2.64659	15.6198	9.12e-05	0.000297754	UP
ENSG00000254139.1	CTD-2339F6.1	lincRNA	-1.45892	-3.04209	15.6194	9.13e-05	0.000297779	DOWN
ENSG00000253563.2	NKX2-1-AS1	antisense	3.53353	-3.29891	15.5812	9.3e-05	0.000303048	UP
ENSG00000231104.7	RP11-354M20.3	antisense	1.15431	-2.26615	15.5738	9.34e-05	0.000304032	UP
ENSG00000244342.4	LINC00698	lincRNA	1.88236	-3.17252	15.5599	9.41e-05	0.000305975	UP
ENSG00000250564.1	RP11-215P8.4	lincRNA	2.95436	-1.42997	15.5509	9.45e-05	0.000307311	UP
ENSG00000260073.2	RP11-488I20.9	lincRNA	3.28891	-3.25167	15.5427	9.49e-05	0.00030835	UP
ENSG00000253524.1	RP11-89M20.2	lincRNA	3.24073	-3.60462	15.542	9.49e-05	0.000308428	UP
ENSG00000130600.14	H19	processed_transcript	2.41265	6.63719	15.5093	9.65e-05	0.00031322	UP
ENSG00000230105.1	RP11-431N15.2	lincRNA	1.62246	-3.39413	15.4977	9.71e-05	0.000314865	UP
ENSG00000262558.1	RP11-1260E13.3	antisense	1.14725	-0.978278	15.486	9.77e-05	0.000316507	UP
ENSG00000260555.1	RP11-728K20.2	lincRNA	1.10604	-2.40873	15.4804	9.79e-05	0.000317372	UP
ENSG00000258952.2	SALRNA1	lincRNA	1.93603	-3.33235	15.4574	9.91e-05	0.000320768	UP
ENSG00000204380.3	AC005042.4	antisense	1.09532	-0.68302	15.4515	9.94e-05	0.000321555	UP
ENSG00000267383.5	CTC-260E6.6	antisense	1.23263	0.528302	15.4189	0.000101063	0.00032635	UP
ENSG00000276434.1	RP11-391H12.8	sense_intronic	1.05279	-1.51881	15.4186	0.00010108	0.00032637	UP
ENSG00000275484.1	CTC-1337H24.4	lincRNA	1.22352	-2.3098	15.4148	0.000101275	0.000326927	UP
ENSG00000229656.5	RP11-462L8.1	lincRNA	1.26812	-1.7691	15.4068	0.000101688	0.000328078	UP
ENSG00000255595.1	RP4-809F18.1	lincRNA	2.99478	-2.55744	15.4009	0.000102002	0.000328762	UP
ENSG00000224020.1	MIR181A2HG	antisense	1.0657	-1.32185	15.3842	0.00010287	0.000331339	UP
ENSG00000226869.5	LHFPL3-AS1	processed_transcript	2.36752	-2.91556	15.3668	0.000103784	0.000333726	UP
ENSG00000260364.1	RP11-256I9.3	lincRNA	3.22754	-4.34586	15.3531	0.000104513	0.000335883	UP
ENSG00000248515.1	RP11-608O21.1	lincRNA	2.89666	-3.34983	15.3469	0.000104846	0.000336879	UP
ENSG00000260779.1	RP11-856M7.1	antisense	2.4124	-4.2915	15.3441	0.000104993	0.000337277	UP
ENSG00000261122.5	FLJ26245	lincRNA	3.1081	-4.15267	15.324	0.000106074	0.000340373	UP
ENSG00000280997.1	CCAT2	lincRNA	2.06972	-2.99615	15.3118	0.000106735	0.00034223	UP
ENSG00000234190.1	RP11-433J22.3	lincRNA	2.66761	-4.17253	15.3052	0.000107099	0.000343246	UP
ENSG00000251185.1	RP11-542G1.1	lincRNA	2.76985	-3.50688	15.3019	0.00010728	0.000343711	UP
ENSG00000279907.1	RP11-568J23.2	TEC	1.66862	-3.13139	15.2572	0.000109753	0.000350935	UP
ENSG00000230010.1	RP4-568F9.6	lincRNA	1.85554	-3.29296	15.2552	0.000109864	0.000351223	UP
ENSG00000237862.1	RP1-63G5.7	sense_intronic	2.36285	-2.9959	15.2515	0.00011007	0.000351757	UP
ENSG00000254933.1	RP11-619A14.2	antisense	2.49946	-3.41021	15.2453	0.000110422	0.000352686	UP
ENSG00000203635.2	AC144450.2	lincRNA	2.57704	-2.88751	15.2214	0.000111776	0.000356696	UP
ENSG00000205611.3	RP4-610C12.4	lincRNA	1.49407	0.387951	15.2208	0.000111812	0.000356747	UP
ENSG00000265843.2	LINC01029	lincRNA	3.66861	-3.25432	15.2014	0.000112927	0.000359815	UP
ENSG00000250829.2	RP11-11N5.1	lincRNA	2.82488	-2.79713	15.1967	0.000113198	0.000360561	UP
ENSG00000265489.1	RP11-1090M7.1	antisense	-1.2241	-2.54364	15.1944	0.000113327	0.000360852	DOWN
ENSG00000254420.1	RP11-452H21.1	antisense	1.30877	-2.84793	15.172	0.00011463	0.000364721	UP
ENSG00000279741.1	RP11-44F14.9	TEC	1.38301	-0.0670234	15.1544	0.000115668	0.000367863	UP
ENSG00000228741.2	SPATA13	lincRNA	1.23048	-2.44678	15.1165	0.000117927	0.000374269	UP
ENSG00000179066.7	CTD-2527I21.15	lincRNA	1.56206	-0.00240808	15.1014	0.000118841	0.000376838	UP
ENSG00000274461.1	RP11-323P17.2	processed_transcript	1.505	-2.45347	15.0888	0.000119608	0.000379148	UP
ENSG00000248846.2	CTD-2016O11.1	lincRNA	1.92939	-3.36293	15.0856	0.000119803	0.000379682	UP
ENSG00000259617.1	RP11-540O11.6	antisense	1.09825	-2.21996	15.0753	0.000120436	0.000381478	UP
ENSG00000267006.1	CTC-448F2.4	lincRNA	1.43955	-2.46115	15.0591	0.000121433	0.000384409	UP
ENSG00000226598.1	AC017060.1	lincRNA	1.99812	-1.05779	15.0542	0.00012175	0.00038518	UP
ENSG00000262188.1	RP11-353N14.4	lincRNA	1.2151	1.198	15.0508	0.000121951	0.000385731	UP
ENSG00000257061.1	RP4-809F18.2	lincRNA	2.80944	-3.38075	15.0461	0.000122244	0.000386614	UP
ENSG00000250049.4	RP11-348J24.2	lincRNA	2.175	-2.47752	15.0315	0.00012316	0.000389173	UP
ENSG00000269072.1	CTD-3187F8.14	antisense	1.90087	-2.5737	15.0172	0.000124064	0.000391773	UP
ENSG00000254081.1	LINC01299	lincRNA	2.35682	-3.98356	14.995	0.00012548	0.000395857	UP
ENSG00000248964.5	RP11-94H18.1	lincRNA	1.83867	-3.58327	14.9831	0.00012624	0.000397996	UP
ENSG00000272549.1	RP11-351J23.2	lincRNA	-1.37115	-1.1198	14.9726	0.000126932	0.000399829	DOWN
ENSG00000249328.2	RP11-26J3.1	lincRNA	1.59416	-3.03547	14.9635	0.000127513	0.000401431	UP
ENSG00000215386.9	MIR99AHG	lincRNA	-1.08635	1.32146	14.9471	0.000128586	0.000404405	DOWN
ENSG00000235020.3	RP11-109I13.2	processed_transcript	-1.385	-2.33675	14.9253	0.000130031	0.000408572	DOWN
ENSG00000233611.3	AC079135.1	antisense	2.53559	-3.8621	14.925	0.000130052	0.000408592	UP
ENSG00000253877.4	RP11-946L20.2	lincRNA	3.33004	-3.41039	14.9159	0.000130653	0.000410257	UP
ENSG00000278698.1	RP11-282A11.3	lincRNA	2.78887	-3.17199	14.9114	0.000130954	0.000411024	UP
ENSG00000234477.1	AC004231.2	antisense	2.50256	-1.89127	14.9107	0.000131016	0.000411085	UP
ENSG00000253616.4	RP11-875O11.3	antisense	1.29555	-1.02676	14.91	0.000131048	0.000411098	UP
ENSG00000264222.1	RP11-757O6.1	lincRNA	-1.31886	-1.9289	14.8993	0.000131768	0.00041309	DOWN
ENSG00000233340.1	RP11-25C19.3	antisense	1.11315	-1.97809	14.8974	0.000131896	0.000413447	UP
ENSG00000270038.1	RP11-1070N10.7	lincRNA	3.14358	-2.49593	14.891	0.000132338	0.000414652	UP
ENSG00000273032.1	DGCR9	lincRNA	1.58005	-1.58782	14.8903	0.000132374	0.000414721	UP
ENSG00000279128.1	RP11-76C10.4	TEC	-1.63782	-2.80552	14.8898	0.000132413	0.000414795	DOWN
ENSG00000231772.4	RP1-154K9.2	lincRNA	2.06802	-2.67604	14.8878	0.000132546	0.00041517	UP
ENSG00000145063.13	AC062028.1	lincRNA	1.36102	-2.82159	14.8529	0.00013493	0.000421861	UP
ENSG00000265246.1	RP11-663N22.1	lincRNA	2.88602	-2.77509	14.8385	0.000135938	0.000424554	UP
ENSG00000278895.1	CTC-448F2.7	TEC	2.72912	-3.72008	14.811	0.000137859	0.00042986	UP
ENSG00000219926.9	RP11-394A14.2	lincRNA	2.60888	-3.26502	14.8031	0.000138413	0.000431402	UP
ENSG00000260910.1	LINC00565	lincRNA	1.23843	-2.16381	14.7944	0.000139034	0.000433198	UP
ENSG00000236449.1	AC018890.6	antisense	2.07062	-0.81945	14.7919	0.000139224	0.000433699	UP
ENSG00000217258.2	AC007249.3	lincRNA	1.22452	-2.10399	14.7784	0.000140173	0.000436325	UP
ENSG00000253973.2	RP11-467K18.2	antisense	-1.41631	-3.04741	14.7553	0.000141839	0.000441085	DOWN
ENSG00000272417.1	CTD-2199O4.6	lincRNA	1.16649	-2.3906	14.7531	0.000142004	0.000441538	UP
ENSG00000265179.5	RP11-672L10.2	processed_transcript	-1.41263	-1.49195	14.7067	0.000145429	0.000451235	DOWN
ENSG00000255236.2	CTD-2655K5.1	antisense	2.44621	-2.00609	14.6856	0.000147005	0.000455684	UP
ENSG00000267074.1	RP11-1094M14.5	sense_intronic	1.14938	-0.86012	14.6837	0.000147139	0.000456054	UP
ENSG00000227744.4	FLJ43879	lincRNA	3.13471	-2.13539	14.6622	0.000148779	0.000460495	UP
ENSG00000260695.1	RP11-513N24.1	lincRNA	2.67952	-4.22996	14.6574	0.000149129	0.00046148	UP
ENSG00000272502.1	RP11-713M15.2	antisense	1.56871	1.46702	14.6513	0.0001496	0.00046284	UP
ENSG00000237222.3	AC090505.6	lincRNA	1.4483	-2.7109	14.6391	0.000150534	0.000465579	UP
ENSG00000230606.9	AC159540.1	lincRNA	1.10443	-1.09427	14.637	0.000150695	0.000466028	UP
ENSG00000234235.1	BOK-AS1	antisense	2.86467	-2.1161	14.6344	0.000150908	0.000466636	UP
ENSG00000274204.1	RP11-272L14.2	sense_intronic	1.17613	-1.71206	14.6266	0.000151506	0.000468187	UP
ENSG00000267943.1	CTD-2620I22.3	lincRNA	1.74833	-2.21644	14.5765	0.00015544	0.00047912	UP
ENSG00000241720.2	RP4-735C1.4	antisense	-1.21731	-2.41544	14.5676	0.000156149	0.000481152	DOWN
ENSG00000272568.4	CTB-113D17.1	antisense	1.43828	0.24448	14.5369	0.000158629	0.000488222	UP
ENSG00000250433.1	CLSTN2-AS1	antisense	2.37198	-3.80512	14.5263	0.00015949	0.000490578	UP
ENSG00000274863.1	RP11-97N19.3	lincRNA	1.77205	-3.36204	14.5213	0.000159898	0.000491606	UP
ENSG00000272218.1	RP11-11N5.3	lincRNA	2.68482	-3.43182	14.492	0.000162322	0.000498163	UP
ENSG00000280036.1	RP11-540O11.8	sense_intronic	1.1766	-3.00014	14.4792	0.00016339	0.000501069	UP
ENSG00000251405.2	CTB-109A12.1	sense_overlapping	-1.10059	-1.35349	14.4701	0.000164152	0.000503192	DOWN
ENSG00000272505.1	RP11-981G7.6	lincRNA	1.17416	0.204543	14.4543	0.00016549	0.000507026	UP
ENSG00000272763.1	RP11-357H14.17	lincRNA	1.48308	3.60173	14.4033	0.000169885	0.000519297	UP
ENSG00000261642.1	RP11-309H21.3	lincRNA	2.55509	-4.21855	14.3997	0.000170181	0.000520081	UP
ENSG00000228318.3	AP001610.5	antisense	1.21579	-1.91647	14.3885	0.00017117	0.000522991	UP
ENSG00000238120.1	CTA-941F9.9	antisense	-1.06408	-0.941889	14.3881	0.000171201	0.000523033	DOWN
ENSG00000261634.3	RP11-352D13.6	antisense	1.75467	-2.3946	14.3656	0.000173184	0.000528591	UP
ENSG00000269102.1	CTD-2525I3.5	antisense	1.01155	-1.45466	14.3639	0.000173336	0.000528941	UP
ENSG00000225706.1	PTPRD-AS1	lincRNA	-1.19546	-2.18382	14.3406	0.00017542	0.000534683	DOWN
ENSG00000281128.1	PTENP1-AS	antisense	-1.4892	-3.29155	14.3391	0.000175561	0.000535001	DOWN
ENSG00000263551.4	RP11-78F17.1	lincRNA	2.51747	-2.89345	14.3334	0.00017607	0.000536212	UP
ENSG00000233403.1	RP11-86A5.1	lincRNA	2.97211	-4.21533	14.3097	0.000178225	0.000541981	UP
ENSG00000237280.1	RP11-96C23.9	sense_intronic	1.05187	-2.36576	14.2945	0.000179626	0.000545783	UP
ENSG00000259306.2	RP11-108K3.2	lincRNA	1.77774	-2.42309	14.2825	0.000180731	0.000548967	UP
ENSG00000227392.1	HPN-AS1	antisense	1.3464	-2.09021	14.2822	0.000180758	0.000548991	UP
ENSG00000267287.1	RP11-567M16.1	processed_transcript	1.35356	-1.41305	14.2775	0.000181194	0.000550258	UP
ENSG00000266922.1	CTC-499B15.6	sense_intronic	1.0394	-2.37912	14.2576	0.000183059	0.000555515	UP
ENSG00000254204.1	RP11-400K9.3	lincRNA	-1.23867	-2.12252	14.2288	0.000185781	0.000562893	DOWN
ENSG00000248112.1	RP11-78C3.1	lincRNA	2.87041	-3.10402	14.2211	0.000186517	0.000564827	UP
ENSG00000261129.1	RP11-361D14.2	lincRNA	2.24488	-4.8311	14.23	0.000187729	0.000568321	UP
ENSG00000279220.1	GPR1-AS	processed_transcript	2.41762	-1.85352	14.2021	0.000188359	0.00056993	UP
ENSG00000235931.2	LINC01553	lincRNA	2.22488	-3.5716	14.182	0.000190305	0.000575278	UP
ENSG00000280225.1	RP11-114G11.4	TEC	2.32652	-2.97993	14.1736	0.000191122	0.000577507	UP
ENSG00000229989.3	MIR181A1HG	lincRNA	1.29353	-2.93881	14.1451	0.000193942	0.000585057	UP
ENSG00000226363.3	HAGLROS	lincRNA	1.1933	-0.459208	14.13	0.000195449	0.000588864	UP
ENSG00000241832.1	CECR3	lincRNA	2.19494	-3.16498	14.1105	0.000197421	0.000594312	UP
ENSG00000227400.2	AC012501.2	sense_overlapping	2.56713	-3.78744	14.0611	0.000202501	0.000607461	UP
ENSG00000278913.1	CTD-2299N12.1	TEC	2.53717	-4.29704	14.0306	0.000205691	0.000616266	UP
ENSG00000253281.5	RP11-716D16.1	processed_transcript	2.5484	-4.41055	14.0249	0.000206299	0.00061796	UP
ENSG00000269124.1	AC007193.10	antisense	-1.4712	-2.14706	14.0112	0.000207759	0.000622205	DOWN
ENSG00000244300.2	GATA2-AS1	antisense	1.31625	1.29981	13.9965	0.000209334	0.000626339	UP
ENSG00000247228.2	RP11-296I10.3	antisense	2.15998	-3.82571	13.9942	0.000209577	0.000626936	UP
ENSG00000223806.6	LINC00114	lincRNA	2.41152	-0.945191	13.9927	0.000209756	0.000627277	UP
ENSG00000255160.4	RP11-428C19.5	lincRNA	2.16761	-3.91904	13.9908	0.000209949	0.000627661	UP
ENSG00000256443.1	RP11-794G24.1	lincRNA	2.02508	-1.21912	13.9819	0.000210926	0.000630192	UP
ENSG00000229960.1	RP11-278H7.4	lincRNA	2.26956	-3.5167	13.9721	0.000211977	0.000632877	UP
ENSG00000254739.1	RP13-46H24.1	antisense	1.80643	-1.90581	13.9576	0.000213566	0.000637095	UP
ENSG00000248362.1	CTC-327F10.5	antisense	2.28628	-3.27553	13.9506	0.000214335	0.000638996	UP
ENSG00000264215.1	RP11-283C24.1	lincRNA	1.37239	-3.21454	13.9221	0.000217492	0.000647544	UP
ENSG00000280587.1	LINC01348	lincRNA	1.46898	0.594475	13.9214	0.000217573	0.000647719	UP
ENSG00000261670.1	RP11-1C8.5	lincRNA	1.53175	-1.46345	13.9168	0.000218092	0.000649064	UP
ENSG00000267081.1	CTC-400I9.2	lincRNA	3.17004	-4.25388	13.9124	0.000218584	0.000650394	UP
ENSG00000225969.1	ABHD11-AS1	antisense	-1.00911	1.76337	13.8953	0.000220514	0.000655397	DOWN
ENSG00000237807.3	RP11-400K9.4	lincRNA	-1.08073	1.77707	13.8772	0.000222587	0.000660746	DOWN
ENSG00000257924.1	RP11-493L12.5	lincRNA	1.26304	-2.10535	13.8571	0.000224898	0.000666923	UP
ENSG00000236915.1	RP4-651E10.4	antisense	-1.31964	-3.41923	13.8489	0.000225847	0.000669464	DOWN
ENSG00000273036.2	FAM95C	lincRNA	1.60439	-0.0873179	13.8268	0.000228439	0.00067687	UP
ENSG00000248844.5	RP11-626H12.3	lincRNA	1.74522	-1.97155	13.8115	0.000230235	0.000681636	UP
ENSG00000265096.1	C1QTNF1-AS1	antisense	1.52016	-1.94254	13.8086	0.000230579	0.000682514	UP
ENSG00000250822.1	CTD-2139B15.4	lincRNA	2.50565	-4.22986	13.7831	0.000233622	0.000690467	UP
ENSG00000237525.5	AC012668.2	lincRNA	2.18399	-3.10869	13.771	0.00023508	0.000694492	UP
ENSG00000279442.1	LA16c-60D12.2	lincRNA	2.6047	-3.75659	13.7704	0.000235153	0.000694521	UP
ENSG00000239589.4	LINC00879	lincRNA	2.56237	-4.1857	13.7582	0.000236639	0.000698385	UP
ENSG00000249825.4	CTD-2201I18.1	antisense	1.20481	-0.0825795	13.7563	0.000236871	0.000698928	UP
ENSG00000275649.1	RP11-286O1.1	lincRNA	2.5087	-3.77892	13.7423	0.000238581	0.000703617	UP
ENSG00000225680.1	AL163953.2	lincRNA	1.73025	-1.72839	13.7393	0.00023896	0.000704375	UP
ENSG00000249307.4	LINC01088	antisense	-1.2415	-0.170188	13.7334	0.000239695	0.000706254	DOWN
ENSG00000235621.7	LINC00494	lincRNA	1.6973	0.687567	13.7231	0.000240972	0.000709801	UP
ENSG00000257654.1	RP11-497G19.2	lincRNA	2.6732	-2.48946	13.7046	0.000243272	0.000716023	UP
ENSG00000275966.1	RP11-1055B8.9	lincRNA	1.07104	-1.28851	13.6711	0.000247489	0.000727668	UP
ENSG00000232555.1	AC104088.1	lincRNA	1.42151	-1.48811	13.6483	0.000250424	0.000735554	UP
ENSG00000236502.1	SIX3-AS1	lincRNA	2.41926	-3.08086	13.6426	0.00025115	0.000737387	UP
ENSG00000254972.1	RP11-167J8.3	lincRNA	1.84846	-2.92192	13.636	0.000252016	0.00073954	UP
ENSG00000250048.1	LINC00603	lincRNA	2.45072	-4.08484	13.5877	0.000258369	0.000756284	UP
ENSG00000226088.1	RP11-180O5.2	antisense	1.80122	-2.46591	13.5666	0.000261185	0.000764065	UP
ENSG00000151303.11	RP11-96C23.13	processed_transcript	-1.03526	-2.62493	13.5347	0.000265517	0.000775566	DOWN
ENSG00000266369.1	RP11-344E13.4	antisense	2.47254	-2.5442	13.5112	0.000268762	0.000783782	UP
ENSG00000240241.4	RP11-314M24.1	lincRNA	2.77591	-4.31204	13.4853	0.00027237	0.000793346	UP
ENSG00000241449.4	RP11-545G3.1	lincRNA	2.10989	-2.01732	13.4801	0.000273116	0.000795358	UP
ENSG00000230894.1	RP11-67K19.3	antisense	1.96777	-2.49275	13.4691	0.000274656	0.000799442	UP
ENSG00000278893.1	RP11-229O3.1	TEC	1.19585	-1.95642	13.4583	0.00027619	0.000803264	UP
ENSG00000231535.4	LINC00278	lincRNA	-1.53914	-1.58385	13.4567	0.000276434	0.000803892	DOWN
ENSG00000248837.4	RP11-412P11.1	lincRNA	2.53465	-3.86855	13.4477	0.000277701	0.000807172	UP
ENSG00000273971.1	RP11-77K12.10	lincRNA	-1.49389	-2.50536	13.4034	0.000284136	0.000823976	DOWN
ENSG00000260913.1	LINC01254	lincRNA	2.57518	-2.78992	13.3977	0.000284971	0.000825907	UP
ENSG00000228061.4	Z83001.1	antisense	1.10487	-1.78965	13.3977	0.000284972	0.000825907	UP
ENSG00000262714.1	RP11-44F14.8	lincRNA	1.16453	1.20217	13.3898	0.000286135	0.000828945	UP
ENSG00000254248.1	RP11-320N21.2	antisense	1.20319	-2.75134	13.3353	0.000294287	0.000850609	UP
ENSG00000236242.1	MYO16-AS1	antisense	2.34271	-2.68371	13.3251	0.000295844	0.000854514	UP
ENSG00000254575.1	RP11-3G21.1	antisense	2.70093	-4.57361	13.3151	0.000297384	0.000858702	UP
ENSG00000250596.1	RP11-440I14.2	lincRNA	-1.01188	-2.10371	13.3084	0.000298412	0.000861073	DOWN
ENSG00000260922.1	RP11-538I12.3	antisense	2.18161	-4.06303	13.2911	0.000301083	0.000868005	UP
ENSG00000277235.1	RP4-550H1.7	lincRNA	1.38203	-2.91723	13.2761	0.000303424	0.00087345	UP
ENSG00000244578.1	LINC01391	lincRNA	2.135	-3.22847	13.2527	0.00030712	0.000883476	UP
ENSG00000273301.1	RP11-314B1.2	lincRNA	2.29201	-0.823149	13.2329	0.000310305	0.000891754	UP
ENSG00000230033.1	RP5-1121A15.3	lincRNA	2.46254	-3.80345	13.2322	0.000310393	0.000891919	UP
ENSG00000228705.1	LINC00659	antisense	1.51053	0.293516	13.2165	0.000312921	0.00089847	UP
ENSG00000249306.4	LINC01411	lincRNA	1.85501	-1.62323	13.2142	0.000313304	0.000899305	UP
ENSG00000276740.1	RP11-381O6.1	sense_intronic	2.02166	-3.02849	13.2039	0.000314965	0.000903444	UP
ENSG00000256943.1	RP13-895J2.2	antisense	2.05881	-2.78397	13.1971	0.00031607	0.000906256	UP
ENSG00000240541.2	TM4SF1-AS1	antisense	1.26974	-0.807522	13.1962	0.000316209	0.000906565	UP
ENSG00000214803.3	RP11-37N22.1	lincRNA	1.48757	-3.37994	13.1803	0.000318828	0.000913532	UP
ENSG00000181211.1	HECW1-IT1	sense_intronic	2.18848	-4.23959	13.1741	0.000319849	0.000916005	UP
ENSG00000222030.1	AC007131.1	lincRNA	2.69005	-3.03241	13.1731	0.000320017	0.000916306	UP
ENSG00000223726.1	CTA-929C8.7	lincRNA	2.48536	-3.85548	13.1498	0.0003239	0.000926053	UP
ENSG00000223563.1	AP001601.2	antisense	2.72146	-3.89039	13.1319	0.000326897	0.000933425	UP
ENSG00000254267.1	KB-1458E12.1	lincRNA	1.46198	-3.57056	13.1205	0.000328838	0.000938506	UP
ENSG00000254560.4	BBOX1-AS1	antisense	1.14891	1.64043	13.1177	0.000329315	0.000939775	UP
ENSG00000270816.4	LINC00221	lincRNA	3.11338	-1.17637	13.1128	0.000330165	0.00094183	UP
ENSG00000236519.1	LINC01424	antisense	1.03129	-2.74327	13.1081	0.000330948	0.000943692	UP
ENSG00000233214.1	AC002511.2	lincRNA	-1.19173	-2.85775	13.087	0.000334581	0.000953304	DOWN
ENSG00000232560.5	LINC01549	lincRNA	2.81387	-3.21548	13.0765	0.000336395	0.000958188	UP
ENSG00000250038.4	RP11-180C1.1	lincRNA	2.8129	-3.3691	13.0679	0.000337905	0.000962207	UP
ENSG00000226567.1	LINC00606	lincRNA	2.35224	-4.59887	13.057	0.00033981	0.000967062	UP
ENSG00000259264.4	RP11-60L3.1	antisense	1.63532	-1.41109	13.0525	0.000340615	0.000968853	UP
ENSG00000267747.1	RP11-392O1.4	antisense	1.33806	-2.75291	13.0523	0.00034064	0.000968853	UP
ENSG00000228739.1	RP11-218I7.2	lincRNA	2.89366	-3.05421	13.0279	0.000344968	0.000979915	UP
ENSG00000275401.1	RP4-564F22.7	lincRNA	1.13769	-2.58671	13.0056	0.000348972	0.000989932	UP
ENSG00000249742.1	RP11-217E13.1	lincRNA	2.50257	-4.07772	12.9799	0.000353649	0.00100241	UP
ENSG00000272666.1	CTA-384D8.35	lincRNA	1.11149	-0.222713	12.9766	0.000354256	0.00100388	UP
ENSG00000273615.1	RP11-1136G4.2	lincRNA	1.91071	-3.15146	12.9765	0.00035427	0.00100388	UP
ENSG00000234614.1	AL450992.2	antisense	1.16055	0.934422	12.965	0.000356382	0.00100937	UP
ENSG00000260958.2	RP11-488I20.8	lincRNA	2.64104	-4.25236	12.9643	0.000356504	0.00100942	UP
ENSG00000255843.1	AP000593.7	antisense	1.3091	-2.57676	12.96	0.00035731	0.00101141	UP
ENSG00000203601.3	LINC00970	antisense	1.95566	-3.16903	12.9517	0.000358845	0.00101546	UP
ENSG00000253214.1	RP11-1149M10.2	lincRNA	1.07749	-2.60309	12.9487	0.000359394	0.00101651	UP
ENSG00000261121.1	RP11-496D24.2	lincRNA	1.97592	-1.85444	12.9155	0.000365651	0.0010321	UP
ENSG00000261426.1	AC144833.1	sense_intronic	2.54437	-4.20212	12.8991	0.000368742	0.00103961	UP
ENSG00000254100.1	RP11-675F6.4	lincRNA	2.13242	-2.63511	12.8797	0.000372464	0.00104878	UP
ENSG00000236716.1	RP11-478H13.1	lincRNA	2.86961	-3.71347	12.8432	0.00037959	0.00106646	UP
ENSG00000248767.1	WI2-2373I1.2	lincRNA	2.33896	-4.5695	12.8429	0.000379638	0.00106649	UP
ENSG00000248588.1	CTC-458G6.4	lincRNA	3.10433	-3.85093	12.83	0.000382193	0.00107232	UP
ENSG00000176728.6	TTTY14	lincRNA	-1.57801	0.549293	12.803	0.000387588	0.00108473	DOWN
ENSG00000273305.1	RP11-440D17.4	lincRNA	1.06226	-0.833926	12.8021	0.000387755	0.00108509	UP
ENSG00000204091.6	TDRG1	antisense	-1.7097	-3.13417	12.7778	0.000392655	0.00109722	DOWN
ENSG00000268204.1	CTD-3214H19.6	antisense	1.079	-1.50449	12.7624	0.000395816	0.00110552	UP
ENSG00000233304.4	LINC01346	lincRNA	2.32878	-3.57436	12.7524	0.000397859	0.00111026	UP
ENSG00000248762.2	RP11-31K23.2	lincRNA	2.62671	-3.80765	12.7388	0.00040068	0.00111738	UP
ENSG00000253871.1	RP11-756K15.2	lincRNA	2.43365	-4.44494	12.733	0.000401898	0.00112046	UP
ENSG00000167117.7	LINC00483	processed_transcript	-1.15668	2.93208	12.7277	0.000403021	0.00112305	DOWN
ENSG00000239508.1	PLCH1-AS1	antisense	1.40654	-3.00042	12.7263	0.000403276	0.00112354	UP
ENSG00000249378.4	LINC01060	lincRNA	1.82254	-2.42558	12.7047	0.000407829	0.00113481	UP
ENSG00000243107.1	AC000120.7	sense_overlapping	1.03326	-0.950663	12.6816	0.000412736	0.00114692	UP
ENSG00000249425.1	RP11-502M1.2	lincRNA	2.5865	-4.00293	12.6753	0.000414093	0.00115047	UP
ENSG00000232684.1	ATP11A-AS1	antisense	1.04362	-1.81004	12.6661	0.000416082	0.00115545	UP
ENSG00000271860.4	RP11-436D23.1	lincRNA	2.1275	-3.76063	12.6549	0.000418491	0.00116191	UP
ENSG00000227431.4	CSE1L-AS1	antisense	1.4212	-3.10888	12.6329	0.000423299	0.00117369	UP
ENSG00000227646.6	STEAP2-AS1	processed_transcript	1.24172	-2.61247	12.6308	0.000423758	0.00117485	UP
ENSG00000279705.1	RP11-758M2.1	TEC	1.87976	-3.48023	12.6103	0.000428301	0.00118575	UP
ENSG00000272259.4	RP11-305P22.9	lincRNA	2.14136	-2.20953	12.6044	0.000429627	0.00118919	UP
ENSG00000188280.10	FAM230A	antisense	2.33058	-3.56896	12.5917	0.000432437	0.00119663	UP
ENSG00000234902.5	AC007879.2	lincRNA	1.08747	-1.88773	12.5869	0.000433528	0.00119873	UP
ENSG00000243055.1	GK-AS1	antisense	1.04796	-1.14256	12.5804	0.000434994	0.0012021	UP
ENSG00000257114.2	RP11-25I15.3	lincRNA	1.85423	-3.32894	12.5598	0.000439669	0.00121351	UP
ENSG00000204949.7	FAM83A-AS1	antisense	-1.43732	-0.467672	12.5584	0.000440017	0.00121436	DOWN
ENSG00000280105.1	RP11-334E15.1	TEC	2.19111	-4.0644	12.551	0.000441686	0.0012185	UP
ENSG00000236908.2	RP5-1063M23.2	lincRNA	1.69714	-2.5507	12.55	0.000441919	0.00121891	UP
ENSG00000225756.1	DBH-AS1	antisense	1.03084	-0.227241	12.5364	0.000445047	0.00122684	UP
ENSG00000225745.7	PLAC4	antisense	1.90338	-0.912261	12.5291	0.000446765	0.00123123	UP
ENSG00000264026.1	RP11-1124B17.1	lincRNA	1.43907	-2.93581	12.4913	0.000455573	0.00125232	UP
ENSG00000224322.1	AC004009.3	lincRNA	1.88922	-1.2249	12.4914	0.000455584	0.00125232	UP
ENSG00000250509.1	CTC-573N18.1	lincRNA	1.91614	-2.99424	12.4721	0.000460147	0.00126402	UP
ENSG00000248968.1	CTD-2256P15.1	antisense	1.17235	-2.8008	12.4572	0.000463715	0.0012731	UP
ENSG00000227192.1	RP1-45I4.3	lincRNA	-1.02524	-2.83993	12.4546	0.000464346	0.00127471	DOWN
ENSG00000205628.2	LINC01446	lincRNA	2.71315	-1.17889	12.4321	0.000469841	0.00128821	UP
ENSG00000213981.7	AC007277.3	antisense	2.10837	-0.698887	12.3974	0.000478374	0.00130852	UP
ENSG00000224810.1	RP11-538D16.2	lincRNA	1.95777	-2.95255	12.3847	0.000481514	0.00131636	UP
ENSG00000269564.1	AC008753.4	lincRNA	2.79814	-3.41802	12.3719	0.000484729	0.00132415	UP
ENSG00000260254.1	AP000997.2	lincRNA	2.35664	-3.72958	12.3618	0.000487283	0.00133063	UP
ENSG00000240922.1	LSAMP-AS1	antisense	1.66523	-2.23831	12.3595	0.000487871	0.00133186	UP
ENSG00000236532.4	AL035610.2	lincRNA	-1.0925	-2.82015	12.3482	0.000490753	0.00133859	DOWN
ENSG00000224184.4	AC096559.1	lincRNA	1.704	-2.45649	12.3452	0.000491522	0.00134043	UP
ENSG00000231574.4	RP11-91K9.1	lincRNA	1.37517	-2.14047	12.3449	0.000491592	0.0013405	UP
ENSG00000270919.1	RP11-379K22.3	antisense	2.16244	-0.318361	12.3053	0.000501856	0.00136618	UP
ENSG00000231826.4	AC016735.2	lincRNA	2.58862	2.6584	12.258	0.000514345	0.00139755	UP
ENSG00000279791.1	RP11-499E14.1	TEC	1.32813	-2.7183	12.2519	0.000515934	0.00140095	UP
ENSG00000229178.1	AC069513.4	lincRNA	1.03178	-1.83062	12.239	0.00051941	0.00140973	UP
ENSG00000253931.1	RP11-909N17.2	antisense	1.87716	-3.30112	12.2174	0.000525288	0.00142342	UP
ENSG00000226747.5	AC007966.1	antisense	1.64344	-2.28223	12.2137	0.000526291	0.00142574	UP
ENSG00000274718.1	RP11-346C4.3	lincRNA	1.80406	-2.5898	12.2028	0.000529287	0.00143278	UP
ENSG00000280212.1	RP11-49K24.3	TEC	1.38999	-2.64077	12.1654	0.000539695	0.00145804	UP
ENSG00000279024.1	RP11-1193F23.1	TEC	1.91594	-2.64487	12.1581	0.000541756	0.00146272	UP
ENSG00000260072.1	CTD-2313J23.1	lincRNA	2.0951	-2.03785	12.1471	0.000544905	0.00146999	UP
ENSG00000234184.4	RP5-887A10.1	lincRNA	-1.31147	-0.683868	12.1419	0.000546379	0.00147342	DOWN
ENSG00000247134.5	RP11-11N9.4	lincRNA	1.32828	0.514698	12.0795	0.000564395	0.00151636	UP
ENSG00000279675.1	RP11-454H19.2	TEC	-1.21948	-3.0271	12.0763	0.000565319	0.00151828	DOWN
ENSG00000269446.2	RP4-639J15.3	lincRNA	2.13855	-3.47976	12.0729	0.000566332	0.00152072	UP
ENSG00000233791.4	LINC01136	lincRNA	1.08805	-1.62902	12.0657	0.000568463	0.00152531	UP
ENSG00000275016.3	RP11-61O11.1	lincRNA	2.5199	-2.62931	12.0611	0.000569855	0.00152834	UP
ENSG00000229876.1	CASC20	lincRNA	2.14128	-2.00608	12.0384	0.000576621	0.00154406	UP
ENSG00000260493.1	RP11-219B4.7	antisense	1.07515	-2.85089	12.0213	0.000581765	0.00155625	UP
ENSG00000253217.1	KB-1991G8.1	lincRNA	1.42124	-2.70178	12.0147	0.000583758	0.00156071	UP
ENSG00000231943.6	PGM5P4-AS1	lincRNA	-1.14705	-2.2879	11.9909	0.000591047	0.00157832	DOWN
ENSG00000249699.1	RP11-415C15.2	lincRNA	2.03631	-3.34474	11.9809	0.000594126	0.00158548	UP
ENSG00000259649.3	RP11-351M8.1	antisense	1.20728	-2.63683	11.9714	0.000597098	0.00159228	UP
ENSG00000255422.1	AP002954.4	antisense	1.26917	-2.0848	11.9697	0.000597608	0.00159335	UP
ENSG00000279617.1	AC005796.2	TEC	-1.4599	-3.33472	11.9328	0.000609226	0.00162283	DOWN
ENSG00000278954.1	RP13-415G19.2	TEC	1.30126	-2.68823	11.9093	0.000616729	0.00164071	UP
ENSG00000260802.1	LINC00890	lincRNA	-1.48783	0.168734	11.891	0.000622677	0.00165562	DOWN
ENSG00000253642.4	RP11-317N12.1	lincRNA	2.38813	-1.8851	11.8788	0.000626672	0.00166563	UP
ENSG00000258521.1	RP11-638I2.9	antisense	1.07106	-1.03797	11.8736	0.000628317	0.00166954	UP
ENSG00000273341.1	RP5-899E9.1	lincRNA	1.01063	-1.70459	11.8547	0.000634554	0.00168519	UP
ENSG00000270097.1	LA16c-380H5.3	lincRNA	1.92117	-3.58172	11.8418	0.000638854	0.00169568	UP
ENSG00000277999.1	RP11-426C22.8	lincRNA	1.04981	-2.61011	11.8396	0.000639581	0.0016973	UP
ENSG00000271736.1	RP11-85G21.3	lincRNA	1.84776	-3.76754	11.8357	0.000640873	0.00170026	UP
ENSG00000253659.1	RP11-1114I9.1	lincRNA	2.51081	-4.00437	11.8334	0.000641629	0.00170211	UP
ENSG00000232746.1	RP11-767C1.1	lincRNA	2.45599	-3.95095	11.803	0.000651914	0.00172782	UP
ENSG00000272620.1	AFAP1-AS1	antisense	2.12575	5.41531	11.8023	0.000652184	0.00172806	UP
ENSG00000237286.1	AC004906.3	antisense	1.29176	-2.584	11.7965	0.000654117	0.00173271	UP
ENSG00000253376.1	RP11-44D19.1	lincRNA	2.39605	-3.86128	11.7746	0.000661652	0.00175027	UP
ENSG00000242795.2	RP11-3K16.2	sense_intronic	1.24656	-0.233447	11.7743	0.00066176	0.00175039	UP
ENSG00000237094.10	RP4-669L17.10	lincRNA	1.25546	-0.802221	11.7289	0.000677607	0.0017884	UP
ENSG00000268686.1	AC010524.2	antisense	1.59456	0.0361135	11.7256	0.000678814	0.00179109	UP
ENSG00000248215.4	RP11-722M1.1	lincRNA	2.37074	-3.81056	11.7224	0.00067994	0.00179374	UP
ENSG00000233316.3	DSCR10	sense_intronic	2.48048	-4.18056	11.719	0.000681113	0.00179618	UP
ENSG00000259828.1	RP11-63E9.1	lincRNA	2.15923	-3.2866	11.6822	0.000694366	0.00182797	UP
ENSG00000250992.1	RP11-826N14.1	antisense	2.30502	-4.48523	11.681	0.000694794	0.00182877	UP
ENSG00000223715.1	LINC01208	lincRNA	2.09774	-3.96502	11.6613	0.00070198	0.00184534	UP
ENSG00000261804.1	RP11-44F14.2	lincRNA	1.1583	0.930713	11.6383	0.000710458	0.00186492	UP
ENSG00000215246.5	RP11-43F13.3	antisense	1.1348	-0.659055	11.5868	0.000729826	0.00191161	UP
ENSG00000264734.1	RP11-260A9.6	lincRNA	2.78097	-3.02681	11.5854	0.000730408	0.00191279	UP
ENSG00000177699.4	RP11-16K12.1	antisense	1.20078	-1.75155	11.5821	0.000731621	0.00191562	UP
ENSG00000233695.2	GAS6-AS1	antisense	1.04293	2.59014	11.5471	0.000745173	0.00194689	UP
ENSG00000196273.6	LINC00523	lincRNA	2.33641	-3.89595	11.5298	0.000751926	0.00196329	UP
ENSG00000259692.4	RP11-499F3.2	lincRNA	2.03342	-1.36662	11.5275	0.00075285	0.00196535	UP
ENSG00000254885.1	RP11-802F5.1	lincRNA	2.13644	-4.11686	11.5043	0.000762037	0.00198719	UP
ENSG00000230768.6	RP11-251P6.1	lincRNA	2.06455	-3.88494	11.4731	0.000774545	0.00201636	UP
ENSG00000239572.1	RP11-451B8.1	lincRNA	1.77995	-4.01278	11.4655	0.000777661	0.00202302	UP
ENSG00000271156.1	RP11-642C5.1	lincRNA	1.88936	-3.4381	11.4364	0.000789579	0.00204998	UP
ENSG00000213279.2	RP1-29C18.9	lincRNA	1.05771	-1.69953	11.4256	0.000794064	0.0020607	UP
ENSG00000261275.1	RP11-760D2.11	lincRNA	2.16841	-3.88759	11.4132	0.000799221	0.00207186	UP
ENSG00000262543.1	RP3-422G23.4	lincRNA	-1.36595	-3.57636	11.3944	0.000807131	0.00209013	DOWN
ENSG00000275431.1	CTB-186H2.3	antisense	1.41311	-2.16411	11.3776	0.000814255	0.00210669	UP
ENSG00000223831.1	RP1-56J10.8	sense_intronic	1.77107	-2.78383	11.3762	0.000814883	0.00210794	UP
ENSG00000280429.1	AF001548.3	TEC	-1.45797	0.660505	11.3699	0.000817605	0.00211366	DOWN
ENSG00000231056.1	RP1-290I10.5	lincRNA	2.39672	-3.94208	11.3623	0.00082083	0.00212181	UP
ENSG00000233766.6	AC098617.1	antisense	-1.26474	-2.73517	11.3587	0.000822366	0.00212519	DOWN
ENSG00000231171.3	LINC01098	lincRNA	2.11886	-3.68976	11.3474	0.000827262	0.00213577	UP
ENSG00000274238.1	RP11-115D19.3	antisense	2.22628	-3.32695	11.3392	0.00083083	0.00214403	UP
ENSG00000243797.5	CTB-111H14.1	sense_overlapping	1.05573	-2.90951	11.3139	0.000841908	0.00216818	UP
ENSG00000230836.1	LINC01293	lincRNA	1.53318	-2.28884	11.2659	0.00086335	0.00221789	UP
ENSG00000259871.1	CTA-363E6.1	sense_intronic	1.51842	-2.01255	11.2652	0.000863638	0.00221843	UP
ENSG00000249717.1	RP11-44F21.3	antisense	1.63481	-3.08141	11.2623	0.000864987	0.00222092	UP
ENSG00000253696.2	KBTBD11-OT1	lincRNA	-1.01149	-1.54413	11.2607	0.000865714	0.00222219	DOWN
ENSG00000255318.1	RP11-655M14.13	lincRNA	1.56944	-0.305532	11.2534	0.000869052	0.00222977	UP
ENSG00000248975.2	CTD-2251F13.1	lincRNA	2.18715	-4.11529	11.2447	0.000873002	0.00223951	UP
ENSG00000261400.1	AC011525.2	lincRNA	2.34231	-4.26622	11.2384	0.000875887	0.00224572	UP
ENSG00000236030.1	LINC01036	lincRNA	2.05359	-3.39528	11.2357	0.000877104	0.00224845	UP
ENSG00000260090.1	RP11-292D4.3	lincRNA	2.1253	-4.66351	11.2299	0.000879794	0.00225395	UP
ENSG00000257474.4	RP11-359M6.1	lincRNA	1.20523	-3.18838	11.2227	0.000883091	0.0022612	UP
ENSG00000225667.1	LINC00505	lincRNA	1.87644	-3.54364	11.2076	0.000890119	0.00227819	UP
ENSG00000273415.1	RP11-702B10.2	lincRNA	1.76543	-3.79534	11.2036	0.000892004	0.00228261	UP
ENSG00000237870.5	AC073130.1	processed_transcript	1.16809	-3.02272	11.1803	0.000902969	0.00230741	UP
ENSG00000223631.1	LINC01120	lincRNA	1.63406	-2.79687	11.1732	0.000906313	0.00231494	UP
ENSG00000255441.1	CTD-2616J11.2	antisense	1.44981	-3.20841	11.1721	0.000906843	0.00231588	UP
ENSG00000227517.5	LINC01483	lincRNA	1.46106	-3.46333	11.1664	0.000909559	0.002322	UP
ENSG00000253361.1	RP11-675F6.3	lincRNA	2.12511	-2.72225	11.1359	0.000924258	0.00235538	UP
ENSG00000280278.1	FLJ30679	TEC	1.50394	-3.29956	11.1276	0.000928271	0.00236395	UP
ENSG00000253205.4	CTD-3046C4.1	lincRNA	2.30233	-4.25588	11.1164	0.000933737	0.0023762	UP
ENSG00000253301.4	RP11-513O17.2	lincRNA	2.09867	-1.61705	11.1152	0.000934372	0.00237736	UP
ENSG00000234948.1	LINC01524	lincRNA	2.0088	-3.30595	11.0922	0.000945661	0.00240254	UP
ENSG00000260420.2	LA16c-444G7.2	lincRNA	2.13634	-3.38796	11.0902	0.000946658	0.00240465	UP
ENSG00000280322.1	RP6-24A23.8	TEC	2.83625	-2.98094	11.079	0.000952302	0.00241814	UP
ENSG00000249375.6	CASC11	lincRNA	1.1563	-1.74794	11.0716	0.000955983	0.00242685	UP
ENSG00000188477.11	AC003003.5	sense_intronic	1.18095	-1.75249	11.0651	0.000959242	0.00243363	UP
ENSG00000250167.1	CTC-321K16.1	antisense	-1.16517	-3.34474	11.0549	0.00096439	0.0024452	DOWN
ENSG00000253168.1	RP11-326L2.1	antisense	1.18966	-2.73233	11.0482	0.000967779	0.00245271	UP
ENSG00000237009.2	GLIS3-AS1	antisense	1.54119	-2.28999	11.0435	0.000970161	0.00245807	UP
ENSG00000277089.3	AC069363.1	antisense	1.08272	-1.76415	11.0402	0.000971878	0.0024616	UP
ENSG00000271201.1	AB019440.50	lincRNA	2.95053	-3.01397	11.0331	0.000975501	0.00246948	UP
ENSG00000266554.1	LINC01443	lincRNA	2.21568	-2.6081	11.0299	0.000977157	0.00247281	UP
ENSG00000272808.2	RP11-66B24.7	processed_transcript	1.43948	-1.31024	11.0271	0.000978578	0.00247554	UP
ENSG00000261054.1	RP11-6O2.4	antisense	-1.3205	-1.41073	11.0265	0.000978906	0.00247616	DOWN
ENSG00000279429.1	AC004009.2	TEC	1.70751	-2.10853	11.0215	0.00098144	0.0024817	UP
ENSG00000221845.4	C7orf65	lincRNA	1.7867	-4.03814	11.012	0.000986353	0.00249326	UP
ENSG00000258548.4	LINC00645	lincRNA	2.27743	-3.73629	11.0038	0.000990602	0.00250269	UP
ENSG00000250733.5	C8orf17	TEC	1.14732	-2.76768	10.9984	0.000993416	0.00250958	UP
ENSG00000255443.1	RP1-68D18.4	antisense	1.17376	-0.556726	10.9918	0.000996876	0.00251722	UP
ENSG00000236894.2	RP11-128B16.3	lincRNA	2.55654	-3.49904	10.9863	0.000999771	0.00252387	UP
ENSG00000232044.6	LINC01105	processed_transcript	-1.54474	-0.739845	10.9752	0.00100564	0.00253715	DOWN
ENSG00000260918.1	RP11-731J8.2	sense_overlapping	2.39971	1.08665	10.9744	0.0010061	0.00253786	UP
ENSG00000253385.1	KB-1254G8.1	lincRNA	1.17716	-2.4923	10.9436	0.00102245	0.00257575	UP
ENSG00000182352.7	C17orf77	lincRNA	2.14263	-1.12507	10.9312	0.00102919	0.00259069	UP
ENSG00000253591.1	CTC-265N9.1	antisense	1.99594	-3.08083	10.9291	0.00103027	0.00259298	UP
ENSG00000242908.5	AADACL2-AS1	antisense	1.47304	-2.73035	10.9289	0.00103036	0.00259298	UP
ENSG00000248150.1	RP1-167G20.1	lincRNA	1.86597	-3.83199	10.9237	0.00103318	0.00259938	UP
ENSG00000260343.1	LINC01043	lincRNA	2.33587	-4.26049	10.9106	0.00104031	0.00261507	UP
ENSG00000254024.1	KB-1562D12.1	antisense	-1.34231	-2.75056	10.9095	0.00104091	0.00261635	DOWN
ENSG00000278071.1	RP11-736N17.10	lincRNA	1.46954	-0.93852	10.9083	0.00104159	0.00261768	UP
ENSG00000253500.4	AF121898.3	antisense	2.14905	-2.86942	10.8922	0.00105046	0.00263783	UP
ENSG00000269667.1	RP11-542M13.2	lincRNA	1.7803	-3.18839	10.8725	0.00106141	0.0026637	UP
ENSG00000273313.1	RBAKDN	lincRNA	1.76468	-3.37453	10.8709	0.00106225	0.00266513	UP
ENSG00000259590.1	RP11-20G13.3	lincRNA	1.28247	-2.75085	10.8416	0.00107875	0.00270325	UP
ENSG00000259347.4	RP11-798K3.2	lincRNA	-1.35032	-1.41231	10.8414	0.00107893	0.00270347	DOWN
ENSG00000261729.1	GS1-204I12.4	lincRNA	1.71199	-3.38852	10.8369	0.00108146	0.0027091	UP
ENSG00000256124.4	LINC01152	lincRNA	1.66161	-0.759257	10.7688	0.00112094	0.00279667	UP
ENSG00000272733.1	KB-208E9.1	lincRNA	1.17493	-2.13074	10.7504	0.00113181	0.00282063	UP
ENSG00000278994.1	CTD-2036A2.1	TEC	2.09608	-3.47271	10.7447	0.00113522	0.00282864	UP
ENSG00000279127.1	RP3-442L6.4	TEC	-1.38437	-3.4123	10.7083	0.00115713	0.00287928	DOWN
ENSG00000254251.1	RP11-662G23.1	antisense	-1.34813	-3.62025	10.6878	0.00116973	0.00290689	DOWN
ENSG00000214888.2	XXyac-YM21GA2.7	antisense	-1.55494	-2.06909	10.6834	0.00117249	0.002913	DOWN
ENSG00000226203.1	RP4-760C5.5	lincRNA	1.88983	-3.86668	10.6739	0.00117833	0.00292627	UP
ENSG00000248100.2	RP11-709A23.1	lincRNA	1.00636	-1.3957	10.6666	0.00118283	0.00293642	UP
ENSG00000279743.1	CTB-43I4.1	TEC	2.06396	-4.68291	10.6541	0.00119067	0.00295438	UP
ENSG00000280604.1	PCBP3-OT1	sense_overlapping	1.26521	-2.36904	10.6357	0.00120228	0.00297936	UP
ENSG00000242512.7	LINC01206	lincRNA	-1.36237	-1.88417	10.6305	0.0012056	0.00298681	DOWN
ENSG00000259434.1	RP11-720L8.1	lincRNA	2.41353	-4.11085	10.6304	0.0012056	0.00298681	UP
ENSG00000265728.1	RP11-883A18.3	lincRNA	1.62823	-3.24482	10.6115	0.00121768	0.00301443	UP
ENSG00000249781.5	CTD-2143L24.1	lincRNA	1.87767	-3.68375	10.6021	0.00122375	0.00302791	UP
ENSG00000261332.1	RP11-297C4.1	antisense	1.44486	-2.4938	10.6006	0.00122473	0.0030298	UP
ENSG00000279774.1	RP11-278H7.5	TEC	1.96959	-3.0454	10.597	0.00122701	0.00303521	UP
ENSG00000251129.1	RP11-734I18.1	lincRNA	2.30686	-2.7876	10.5883	0.00123268	0.00304714	UP
ENSG00000264956.1	RP11-1109M24.5	lincRNA	2.03615	-3.27544	10.5644	0.00124829	0.00307995	UP
ENSG00000270933.1	CTD-2227E11.1	lincRNA	1.05212	-0.545142	10.5641	0.00124848	0.00308016	UP
ENSG00000231703.2	RP4-669H2.1	antisense	1.19877	-0.387302	10.562	0.00124989	0.00308259	UP
ENSG00000206532.2	RP11-553A10.1	lincRNA	1.34151	-1.34579	10.5602	0.00125105	0.00308493	UP
ENSG00000214546.3	AC087491.2	lincRNA	1.65184	-0.421035	10.5517	0.00125673	0.00309708	UP
ENSG00000223525.1	RABGAP1L-IT1	sense_intronic	1.02787	-1.06187	10.5445	0.00126147	0.00310825	UP
ENSG00000277011.1	RP13-895J2.6	lincRNA	1.9342	-2.29069	10.5369	0.00126656	0.00311867	UP
ENSG00000245479.2	LINC01585	sense_overlapping	1.1809	-3.11316	10.5206	0.00127747	0.00314286	UP
ENSG00000251248.1	RP11-223C24.2	lincRNA	1.92411	-3.12948	10.4986	0.00129237	0.00317656	UP
ENSG00000235123.4	DSCAM-AS1	antisense	2.57605	-2.91585	10.4895	0.00129861	0.00319109	UP
ENSG00000228308.1	LINC01209	lincRNA	2.1646	-3.4493	10.4098	0.00135438	0.00331466	UP
ENSG00000235407.1	RP11-470L19.2	lincRNA	1.81189	-2.02858	10.392	0.0013672	0.00334153	UP
ENSG00000270030.1	RP11-326C3.13	lincRNA	1.31017	-3.00059	10.3335	0.00141007	0.00343446	UP
ENSG00000260440.2	LINC01544	lincRNA	-1.17802	-4.09982	10.3314	0.00141163	0.00343737	DOWN
ENSG00000236963.4	LINC01141	lincRNA	1.39497	-3.41429	10.3244	0.00141685	0.00344775	UP
ENSG00000259610.1	RP11-499F3.1	lincRNA	2.02315	-3.78115	10.2885	0.00144402	0.00350593	UP
ENSG00000224173.1	AC007422.1	lincRNA	2.16265	-4.02739	10.2774	0.00145246	0.00352466	UP
ENSG00000277159.1	RP11-88E10.4	lincRNA	1.14448	-0.0267008	10.2584	0.00146715	0.00355615	UP
ENSG00000272563.1	RP11-480C16.1	lincRNA	1.46013	-3.02162	10.244	0.00147836	0.00358063	UP
ENSG00000189238.5	LINC00943	lincRNA	1.00068	-1.42027	10.2413	0.00148049	0.00358488	UP
ENSG00000280156.1	AC006548.28	sense_overlapping	1.36224	-0.564337	10.2203	0.00149701	0.00362066	UP
ENSG00000246350.1	RP5-1186N24.3	antisense	1.78898	-3.29459	10.1984	0.00151447	0.00365861	UP
ENSG00000250061.4	RP11-541P9.3	antisense	1.22731	-3.37284	10.1913	0.00152017	0.00367086	UP
ENSG00000254235.4	RP11-115J16.1	lincRNA	1.82836	-3.27606	10.1828	0.00152701	0.00368493	UP
ENSG00000256234.1	RP11-283G6.4	antisense	1.02023	-1.72399	10.1797	0.00152953	0.00369069	UP
ENSG00000268555.1	RP11-678G14.3	lincRNA	-1.34063	-1.14851	10.1784	0.00153059	0.00369263	DOWN
ENSG00000203987.2	RP11-188C12.3	antisense	1.79734	-3.82426	10.1527	0.00155149	0.00373809	UP
ENSG00000229373.7	LINC00452	lincRNA	1.59259	-3.48506	10.1418	0.00156048	0.00375756	UP
ENSG00000249279.4	CTC-436P18.3	lincRNA	-1.12928	-2.11355	10.134	0.00156694	0.00377186	DOWN
ENSG00000225857.4	RP11-46A10.2	lincRNA	1.28674	-3.28393	10.1326	0.00156814	0.00377413	UP
ENSG00000274253.3	RP11-566K19.6	sense_overlapping	-1.08104	-1.48002	10.1319	0.00156871	0.00377518	DOWN
ENSG00000224204.1	PHEX-AS1	antisense	-1.30143	-4.23667	10.1304	0.00156993	0.0037775	DOWN
ENSG00000248550.3	OTX2-AS1	lincRNA	1.77437	-3.14106	10.1265	0.0015732	0.00378474	UP
ENSG00000250103.2	RP11-380D23.2	lincRNA	2.14377	-3.7471	10.1254	0.00157412	0.00378664	UP
ENSG00000261761.3	RP11-103J17.2	processed_transcript	2.38176	-3.08495	10.1009	0.00159464	0.00382997	UP
ENSG00000267252.4	LINC01255	lincRNA	1.97815	-4.70761	10.0981	0.00159698	0.00383406	UP
ENSG00000233529.1	HCG21	antisense	-1.2669	-2.28339	10.0966	0.00159829	0.00383652	DOWN
ENSG00000273840.1	AL078471.5	processed_transcript	2.37647	-4.13535	10.0886	0.00160506	0.00385117	UP
ENSG00000229981.6	LINC01435	lincRNA	1.87312	-3.14769	10.074	0.00161748	0.00387647	UP
ENSG00000280217.1	RP11-638F5.2	TEC	1.69956	-1.46763	10.0641	0.00162609	0.00389325	UP
ENSG00000263821.1	RP11-527H14.1	lincRNA	1.89029	-4.59528	10.0602	0.00162941	0.00389991	UP
ENSG00000250060.1	RP11-332J15.2	lincRNA	2.32452	-3.87908	10.0492	0.00163889	0.00392076	UP
ENSG00000240405.4	LINC01212	lincRNA	-1.12121	-3.14202	10.0169	0.00166716	0.0039814	DOWN
ENSG00000225778.4	PROSER2-AS1	antisense	1.06954	-0.375956	9.97551	0.00170415	0.00405971	UP
ENSG00000183674.10	LINC00518	lincRNA	1.79941	-3.2574	9.9596	0.00171858	0.00409106	UP
ENSG00000266578.1	RP11-838N2.5	lincRNA	1.79896	-3.19565	9.95731	0.00172067	0.00409503	UP
ENSG00000258169.1	LINC00485	lincRNA	1.72773	-3.77441	9.95295	0.00172465	0.004102	UP
ENSG00000235166.6	LINC01440	lincRNA	2.12939	-3.58657	9.94907	0.0017282	0.00410924	UP
ENSG00000258673.1	LINC01397	antisense	1.25409	-3.27741	9.94082	0.00173578	0.00412557	UP
ENSG00000281732.1	CTA-299D3.8	processed_transcript	2.06213	-4.04889	9.93621	0.00174002	0.00413497	UP
ENSG00000258414.1	RP11-356O9.1	lincRNA	1.35622	-3.31776	9.92981	0.00174594	0.00414768	UP
ENSG00000277501.1	RP11-697E22.2	antisense	1.25055	-2.43546	9.91559	0.00175915	0.00417633	UP
ENSG00000233891.6	AC007131.2	lincRNA	1.74234	-4.1646	9.90972	0.00176464	0.00418764	UP
ENSG00000204277.1	RP11-219G17.4	lincRNA	1.01457	-2.03913	9.88663	0.00178639	0.00423326	UP
ENSG00000248510.2	RP11-145G20.1	lincRNA	2.18381	-2.73465	9.88505	0.00178791	0.00423629	UP
ENSG00000254988.1	CTD-2547H18.1	antisense	-1.06508	-0.755248	9.88321	0.00178967	0.0042401	DOWN
ENSG00000273367.1	RP5-827C21.6	antisense	1.28141	-2.70951	9.87224	0.00180007	0.00425953	UP
ENSG00000222035.3	AC079354.3	antisense	1.20108	-3.06697	9.84073	0.00183042	0.0043243	UP
ENSG00000277837.1	RP11-714M23.2	lincRNA	1.67199	-1.24155	9.83239	0.00183862	0.00434189	UP
ENSG00000255910.1	RP11-405A12.2	lincRNA	1.61284	-2.90694	9.81978	0.00185089	0.00436767	UP
ENSG00000247213.5	LINC01498	antisense	1.72827	-3.89434	9.80734	0.00186316	0.00439376	UP
ENSG00000259376.1	RP11-505E24.3	antisense	1.04971	-2.72588	9.78239	0.001888	0.00444621	UP
ENSG00000259362.2	RP11-307C19.1	lincRNA	1.46819	-2.86198	9.78169	0.0018887	0.00444749	UP
ENSG00000229240.6	LINC00710	processed_transcript	-1.29048	-2.66153	9.77425	0.00189618	0.00446329	DOWN
ENSG00000250961.1	CTD-2023N9.1	antisense	-1.2307	-3.54775	9.77171	0.00189874	0.00446859	DOWN
ENSG00000236673.4	RP11-69I8.2	lincRNA	1.65631	-3.90826	9.77081	0.00189964	0.00447035	UP
ENSG00000238284.1	LINC01448	lincRNA	1.92598	-3.95899	9.7687	0.00190177	0.00447427	UP
ENSG00000234928.1	AP000344.3	lincRNA	1.78346	-1.86129	9.7609	0.00190974	0.00449121	UP
ENSG00000225937.1	PCA3	antisense	-1.26269	-1.12411	9.7503	0.00192053	0.00450999	DOWN
ENSG00000260838.3	RP11-531A24.3	lincRNA	-1.2348	-2.07977	9.74231	0.00192865	0.00452504	DOWN
ENSG00000224198.1	RP4-604K5.2	antisense	1.10305	-2.3109	9.73787	0.00193317	0.00453417	UP
ENSG00000205300.3	RP11-352D3.2	lincRNA	1.80034	-3.96433	9.69714	0.00197546	0.00462401	UP
ENSG00000234139.2	RP4-550H1.4	lincRNA	1.1204	-2.61241	9.67949	0.00199408	0.00466236	UP
ENSG00000236453.4	AC003092.1	lincRNA	1.74901	-3.42951	9.67938	0.00199419	0.00466236	UP
ENSG00000271811.1	RP1-79C4.4	lincRNA	1.0733	-0.686134	9.65249	0.0020229	0.00472435	UP
ENSG00000262786.1	RP11-214O1.1	lincRNA	1.67263	-4.1839	9.64221	0.002034	0.00474802	UP
ENSG00000272461.1	RP11-689C9.1	lincRNA	1.94326	-3.84384	9.63702	0.00203962	0.00475999	UP
ENSG00000230623.2	RP11-469A15.2	lincRNA	1.39433	-3.4284	9.60761	0.00207176	0.00482491	UP
ENSG00000259450.1	RP11-265N7.1	lincRNA	1.22908	-2.75996	9.60361	0.00207618	0.00483403	UP
ENSG00000253505.1	CTA-398F10.1	lincRNA	1.62895	-3.40328	9.59461	0.00208615	0.00485374	UP
ENSG00000262075.3	DKFZP434A062	lincRNA	-1.01118	-3.25284	9.59192	0.00208914	0.0048603	DOWN
ENSG00000280109.1	PLAC4	TEC	1.31338	2.47797	9.59069	0.00209058	0.00486328	UP
ENSG00000226258.5	GRM7-AS3	lincRNA	1.84539	-3.50242	9.58168	0.00210054	0.0048841	UP
ENSG00000260653.4	RP11-114G11.5	lincRNA	1.78494	-0.621175	9.57977	0.00210276	0.00488807	UP
ENSG00000253593.2	RP11-157E21.1	lincRNA	1.85691	-3.67991	9.57944	0.00210305	0.00488835	UP
ENSG00000233424.2	RP11-175I6.5	lincRNA	2.27993	-4.29891	9.57739	0.00210534	0.0048929	UP
ENSG00000260498.4	RP4-536B24.4	lincRNA	1.28615	-2.5313	9.56608	0.00211805	0.00491756	UP
ENSG00000226620.6	LINC00343	processed_transcript	1.91742	-3.96907	9.56466	0.00211965	0.00491997	UP
ENSG00000251350.1	RP11-328N19.1	lincRNA	1.90156	-0.880863	9.56469	0.0021197	0.00491997	UP
ENSG00000242781.1	RP11-47P18.2	lincRNA	2.10351	-3.77283	9.54077	0.00214677	0.00497642	UP
ENSG00000205622.8	AF064858.6	lincRNA	1.15675	-0.55482	9.53901	0.00214879	0.00497966	UP
ENSG00000226699.1	RP11-122K13.7	antisense	1.09462	-2.75879	9.53008	0.00215902	0.00500083	UP
ENSG00000274372.3	RP11-94I2.4	lincRNA	1.09013	-2.7812	9.52904	0.00216022	0.00500282	UP
ENSG00000235669.1	AC004593.3	antisense	1.11803	-2.0603	9.52216	0.00216815	0.00501876	UP
ENSG00000225096.1	XXbac-BPG55C20.7	lincRNA	1.47603	-3.23995	9.48577	0.00221057	0.00510799	UP
ENSG00000268756.1	AC104534.2	antisense	1.59825	1.69705	9.47151	0.00222749	0.00514178	UP
ENSG00000275512.1	RP11-322E11.2	lincRNA	1.23524	-2.8294	9.46697	0.00223281	0.00515241	UP
ENSG00000236306.2	LINC01241	lincRNA	1.93068	-4.23834	9.45479	0.00224734	0.00518347	UP
ENSG00000225637.1	AP001046.6	lincRNA	-1.17283	-3.77427	9.45174	0.002251	0.00519034	DOWN
ENSG00000279193.1	RP11-143E21.2	TEC	1.94629	-4.0319	9.4517	0.00225104	0.00519034	UP
[truncated: 401 more rows]
